# Supplementary material for: Single-cell RNA sequencing characterization of Holstein cattle blood and milk immune cells during a chronic Staphylococcus aureus mastitis infection
Source: Sci Rep. 2025 Apr 12;15:12689. doi: 10.1038/s41598-025-96657-5 (PMC11993596; doi:10.1038/s41598-025-96657-5)
Supplement: Supplementary file 4 — Supplementary Material 4 [file 41598_2025_96657_MOESM4_ESM.xlsx]

## Sheet: SuppTable3
ID	Term	Ontology Source	Term PValue Corrected with Bonferroni step down	GOGroups	% Associated Genes	Nr. Genes	Associated Genes Found
GO:0000028	ribosomal small subunit assembly	GO_BiologicalProcess-_11.01.2018_00h00	0.00599996	Group0	25	4	[RPL38, RPS19, RPS27, RPS28]
GO:0033033	negative regulation of myeloid cell apoptotic process	GO_BiologicalProcess-_11.01.2018_00h00	0.0306713	Group1	30	3	[CLEC5A, FCER1G, MIF]
GO:0071404	cellular response to low-density lipoprotein particle stimulus	GO_BiologicalProcess-_11.01.2018_00h00	0.0402337	Group2	27.2727	3	[CD36, CD81, FCER1G]
GO:0031623	receptor internalization	GO_BiologicalProcess-_11.01.2018_00h00	0.0213158	Group2	9.23077	6	[ARRB1, CD36, CD63, CD81, FCER1G, FLOT1]
GO:0070555	response to interleukin-1	GO_BiologicalProcess-_11.01.2018_00h00	0.00691039	Group3	9.09091	7	[CCL3, CCL4, IKBKB, IL1R2, IL1RN, IRAK2, PTGS2]
GO:0070498	interleukin-1-mediated signaling pathway	GO_BiologicalProcess-_11.01.2018_00h00	0.0143805	Group3	20	4	[IKBKB, IL1R2, IL1RN, IRAK2]
GO:0071347	cellular response to interleukin-1	GO_BiologicalProcess-_11.01.2018_00h00	0.00234385	Group3	10.7692	7	[CCL3, CCL4, IKBKB, IL1R2, IL1RN, IRAK2, PTGS2]
GO:0009636	response to toxic substance	GO_BiologicalProcess-_11.01.2018_00h00	0.0109692	Group4	4.6875	12	[BAX, CCL3, CCL4, EZH2, NFE2L2, NUPR1, PPIF, PRDX6, PSAP, PTGS2, SOD2, TNFAIP3]
GO:0000302	response to reactive oxygen species	GO_BiologicalProcess-_11.01.2018_00h00	0.0220132	Group4	6.4	8	[EZH2, JUN, NFE2L2, PPIF, PRDX6, PSAP, SOD2, TNFAIP3]
GO:0034614	cellular response to reactive oxygen species	GO_BiologicalProcess-_11.01.2018_00h00	0.0253593	Group4	7.29167	7	[EZH2, JUN, NFE2L2, PPIF, PSAP, SOD2, TNFAIP3]
GO:0070301	cellular response to hydrogen peroxide	GO_BiologicalProcess-_11.01.2018_00h00	0.0405943	Group4	10.4167	5	[EZH2, NFE2L2, PPIF, PSAP, TNFAIP3]
GO:0002274	myeloid leukocyte activation	GO_BiologicalProcess-_11.01.2018_00h00	0.00219949	Group5	7.69231	9	[BATF3, CCL3, FCER1G, ITGAM, JUN, LTBR, PSEN1, RELB, SLC11A1]
GO:0001773	myeloid dendritic cell activation	GO_BiologicalProcess-_11.01.2018_00h00	0.0246623	Group5	17.3913	4	[BATF3, LTBR, PSEN1, RELB]
GO:0030099	myeloid cell differentiation	GO_BiologicalProcess-_11.01.2018_00h00	0.000987348	Group5	5.16605	14	[BATF3, CCL3, CLEC5A, CSF1, JUN, KAT8, KLF10, LTBR, PSEN1, RELB, RNF41, SNX10, TMOD3, TRIB1]
GO:0002573	myeloid leukocyte differentiation	GO_BiologicalProcess-_11.01.2018_00h00	0.00295488	Group5	6.53595	10	[BATF3, CCL3, CSF1, JUN, KLF10, LTBR, PSEN1, RELB, SNX10, TRIB1]
GO:0043011	myeloid dendritic cell differentiation	GO_BiologicalProcess-_11.01.2018_00h00	0.00456714	Group5	26.6667	4	[BATF3, LTBR, PSEN1, RELB]
GO:0048872	homeostasis of number of cells	GO_BiologicalProcess-_11.01.2018_00h00	0.0342719	Group6	4.78469	10	[BAX, BCL2L11, CSF1, EZH2, FCER1G, GPI, MIF, POLB, TMOD3, TNFAIP3]
GO:0097190	apoptotic signaling pathway	GO_BiologicalProcess-_11.01.2018_00h00	6.71382e-05	Group6	4.3659	21	[BAX, BCL2A1, BCL2L11, CD44, GABARAP, GRINA, ICAM1, ITM2C, LAMP1, LTBR, MIF, NFE2L2, NUPR1, POLB, PPIF, PSEN1, PTGS2, RNF41, TMBIM1, TNFAIP3, TRAF1]
GO:0097191	extrinsic apoptotic signaling pathway	GO_BiologicalProcess-_11.01.2018_00h00	0.0020478	Group6	6.14525	11	[BAX, BCL2A1, BCL2L11, GABARAP, ICAM1, ITM2C, LTBR, RNF41, TMBIM1, TNFAIP3, TRAF1]
GO:0097193	intrinsic apoptotic signaling pathway	GO_BiologicalProcess-_11.01.2018_00h00	0.0229428	Group6	4.64135	11	[BAX, BCL2A1, BCL2L11, CD44, GRINA, MIF, NFE2L2, NUPR1, POLB, PPIF, PTGS2]
GO:0001782	B cell homeostasis	GO_BiologicalProcess-_11.01.2018_00h00	0.0286123	Group6	16.6667	4	[BAX, BCL2L11, MIF, TNFAIP3]
GO:2001233	regulation of apoptotic signaling pathway	GO_BiologicalProcess-_11.01.2018_00h00	0.000827259	Group6	4.91803	15	[BAX, BCL2L11, CD44, GRINA, ICAM1, ITM2C, LTBR, MIF, NFE2L2, PPIF, PSEN1, PTGS2, TMBIM1, TNFAIP3, TRAF1]
GO:0008630	intrinsic apoptotic signaling pathway in response to DNA damage	GO_BiologicalProcess-_11.01.2018_00h00	0.0133335	Group6	8.13953	7	[BAX, BCL2A1, BCL2L11, CD44, MIF, NUPR1, POLB]
GO:2001234	negative regulation of apoptotic signaling pathway	GO_BiologicalProcess-_11.01.2018_00h00	0.00141565	Group6	6.39535	11	[BAX, CD44, GRINA, ICAM1, MIF, NFE2L2, PPIF, PSEN1, PTGS2, TMBIM1, TNFAIP3]
GO:0031664	regulation of lipopolysaccharide-mediated signaling pathway	GO_BiologicalProcess-_11.01.2018_00h00	0.00339913	Group6	28.5714	4	[MIF, PRDM1, TNFAIP3, TRIB1]
GO:2001243	negative regulation of intrinsic apoptotic signaling pathway	GO_BiologicalProcess-_11.01.2018_00h00	0.0452144	Group6	7.89474	6	[CD44, GRINA, MIF, NFE2L2, PPIF, PTGS2]
GO:0032101	regulation of response to external stimulus	GO_BiologicalProcess-_11.01.2018_00h00	0.00013747	Group7	4.17495	21	[CCL3, CCL4, CSF1, CXCL3, CXCR4, FCER1G, IL1R2, METRNL, MIF, MPP1, NFE2L2, PRDM1, PTGS2, STX2, THBD, TLR2, TMSB4, TNFAIP3, TNIP1, TRIB1, VEGFA]
GO:0050900	leukocyte migration	GO_BiologicalProcess-_11.01.2018_00h00	0.0268903	Group7	4.54545	11	[CCL3, CCL4, CSF1, CXCL3, FCER1G, ICAM1, LRCH1, MIF, MPP1, TMSB4, VEGFA]
GO:0050920	regulation of chemotaxis	GO_BiologicalProcess-_11.01.2018_00h00	0.00821162	Group7	6.47482	9	[CCL3, CCL4, CSF1, CXCL3, CXCR4, MIF, MPP1, TMSB4, VEGFA]
GO:0060326	cell chemotaxis	GO_BiologicalProcess-_11.01.2018_00h00	0.00874653	Group7	5.21327	11	[CCL3, CCL4, CSF1, CXCL2, CXCL3, FCER1G, GRO1, MIF, MPP1, TMSB4, VEGFA]
GO:0030595	leukocyte chemotaxis	GO_BiologicalProcess-_11.01.2018_00h00	0.0188545	Group7	5.76923	9	[CCL3, CCL4, CSF1, CXCL3, FCER1G, MIF, MPP1, TMSB4, VEGFA]
GO:0097529	myeloid leukocyte migration	GO_BiologicalProcess-_11.01.2018_00h00	0.00736804	Group7	6.56934	9	[CCL3, CCL4, CSF1, CXCL3, FCER1G, MIF, MPP1, TMSB4, VEGFA]
GO:0002685	regulation of leukocyte migration	GO_BiologicalProcess-_11.01.2018_00h00	0.00141576	Group7	7.14286	10	[CCL3, CCL4, CSF1, CXCL3, ICAM1, LRCH1, MIF, MPP1, TMSB4, VEGFA]
GO:0002687	positive regulation of leukocyte migration	GO_BiologicalProcess-_11.01.2018_00h00	0.0253593	Group7	7.29167	7	[CCL3, CCL4, CSF1, CXCL3, ICAM1, TMSB4, VEGFA]
GO:0097530	granulocyte migration	GO_BiologicalProcess-_11.01.2018_00h00	0.0253593	Group7	7.29167	7	[CCL3, CCL4, CSF1, CXCL3, FCER1G, MPP1, TMSB4]
GO:0002688	regulation of leukocyte chemotaxis	GO_BiologicalProcess-_11.01.2018_00h00	0.00235386	Group7	8.88889	8	[CCL3, CCL4, CSF1, CXCL3, MIF, MPP1, TMSB4, VEGFA]
GO:0071621	granulocyte chemotaxis	GO_BiologicalProcess-_11.01.2018_00h00	0.0124435	Group7	8.23529	7	[CCL3, CCL4, CSF1, CXCL3, FCER1G, MPP1, TMSB4]
GO:0030593	neutrophil chemotaxis	GO_BiologicalProcess-_11.01.2018_00h00	0.0306791	Group7	8.57143	6	[CCL3, CCL4, CXCL3, FCER1G, MPP1, TMSB4]
GO:0043900	regulation of multi-organism process	GO_BiologicalProcess-_11.01.2018_00h00	0.0247244	Group8	4.27046	12	[BCL2L11, CCL3, CCL4, JUN, MIF, PRDM1, PTGS2, SQSTM1, STOM, TNFAIP3, TRIB1, VAPA]
GO:0002684	positive regulation of immune system process	GO_BiologicalProcess-_11.01.2018_00h00	3.41611e-06	Group8	4.28336	26	[BAX, CCL3, CCL4, CD81, CLEC7A, CSF1, CXCL3, FCER1G, FLOT1, GPI, ICAM1, IRAK2, ITGAM, KLF10, LAMP1, MAPKAPK2, MIF, PRDM1, PSEN1, SLC11A1, TLR2, TMSB4, TNFAIP3, TNIP1, TRIB1, VEGFA]
GO:0032612	interleukin-1 production	GO_BiologicalProcess-_11.01.2018_00h00	0.0444796	Group8	10.2041	5	[ABCA1, CCL3, CD36, IL1R2, TNFAIP3]
GO:0035821	modification of morphology or physiology of other organism	GO_BiologicalProcess-_11.01.2018_00h00	0.00252785	Group8	8.79121	8	[BCL2L11, CCL3, CCL4, JUN, RAB9A, STOM, TNIP1, VAPA]
GO:0043901	negative regulation of multi-organism process	GO_BiologicalProcess-_11.01.2018_00h00	0.0149615	Group8	6.77966	8	[CCL3, CCL4, JUN, PRDM1, SQSTM1, TNFAIP3, TRIB1, VAPA]
GO:0044403	symbiont process	GO_BiologicalProcess-_11.01.2018_00h00	0.000127998	Group8	5.72519	15	[BCL2L11, CCL3, CCL4, CD81, CLEC5A, CTSB, EIF3G, ICAM1, JUN, LAMTOR5, RAB9A, SQSTM1, STOM, TNIP1, VAPA]
GO:0071216	cellular response to biotic stimulus	GO_BiologicalProcess-_11.01.2018_00h00	0.00084909	Group8	7.57576	10	[ABCA1, CCL3, CD36, IRAK2, MIF, PRDM1, TLR2, TNFAIP3, TNIP1, TRIB1]
GO:0045087	innate immune response	GO_BiologicalProcess-_11.01.2018_00h00	0.000105502	Group8	4.42478	20	[CCL3, CCL4, CLEC5A, CLEC7A, CSF1, CYBB, FCER1G, FLOT1, IKBKB, IRAK2, LAMP1, MAPKAPK2, MIF, NFKB2, RELB, SLC11A1, TLR2, TNFAIP3, TNIP1, TYK2]
GO:0051702	interaction with symbiont	GO_BiologicalProcess-_11.01.2018_00h00	0.0116587	Group8	10.3448	6	[CCL3, CCL4, JUN, RAB9A, STOM, VAPA]
GO:0006954	inflammatory response	GO_BiologicalProcess-_11.01.2018_00h00	3.79384e-11	Group8	6.58824	28	[CCL3, CCL4, CCRL2, CLEC7A, CSF1, CXCL3, CYBB, FCER1G, GGT5, IKBKB, IL1R2, IL1RN, IRAK2, LTBR, MAPKAPK2, METRNL, MIF, NFE2L2, NFKB2, NUPR1, POLB, PTGS2, RELB, SLC11A1, TLR2, TMSB4, TNFAIP3, TNIP1]
GO:0009617	response to bacterium	GO_BiologicalProcess-_11.01.2018_00h00	0.00117678	Group8	4.50704	16	[ABCA1, CCL3, CD36, CXCL3, DEFB10, FCER1G, IRAK2, LTBR, MAPKAPK2, MIF, PRDM1, SLC11A1, TLR2, TNFAIP3, TNIP1, TRIB1]
GO:0016032	viral process	GO_BiologicalProcess-_11.01.2018_00h00	0.00204245	Group8	5.60748	12	[BCL2L11, CCL3, CCL4, CD81, CLEC5A, CTSB, EIF3G, ICAM1, JUN, LAMTOR5, STOM, VAPA]
GO:0051817	modification of morphology or physiology of other organism involved in symbiotic interaction	GO_BiologicalProcess-_11.01.2018_00h00	0.000416693	Group8	11.2676	8	[BCL2L11, CCL3, CCL4, JUN, RAB9A, STOM, TNIP1, VAPA]
GO:0031349	positive regulation of defense response	GO_BiologicalProcess-_11.01.2018_00h00	0.0119061	Group8	5.02283	11	[CCL3, CLEC7A, FCER1G, FLOT1, IRAK2, LAMP1, MAPKAPK2, PTGS2, TLR2, TNFAIP3, TNIP1]
GO:0051851	modification by host of symbiont morphology or physiology	GO_BiologicalProcess-_11.01.2018_00h00	0.00964794	Group8	10.7143	6	[CCL3, CCL4, JUN, RAB9A, STOM, VAPA]
GO:0002237	response to molecule of bacterial origin	GO_BiologicalProcess-_11.01.2018_00h00	3.08261e-05	Group8	6.93069	14	[ABCA1, CCL3, CD36, CXCL3, IRAK2, LTBR, MAPKAPK2, MIF, PRDM1, SLC11A1, TLR2, TNFAIP3, TNIP1, TRIB1]
GO:0002757	immune response-activating signal transduction	GO_BiologicalProcess-_11.01.2018_00h00	0.0331776	Group8	4.80769	10	[BAX, CLEC7A, FCER1G, FLOT1, IRAK2, MAPKAPK2, PSEN1, TLR2, TNFAIP3, TNIP1]
GO:0007249	I-kappaB kinase/NF-kappaB signaling	GO_BiologicalProcess-_11.01.2018_00h00	0.0331776	Group8	4.80769	10	[IKBKB, IRAK2, LTBR, NFKB2, RELB, SQSTM1, TLR2, TNFAIP3, TNIP1, VAPA]
GO:0032496	response to lipopolysaccharide	GO_BiologicalProcess-_11.01.2018_00h00	0.000506154	Group8	6.45161	12	[ABCA1, CCL3, CXCL3, IRAK2, LTBR, MAPKAPK2, MIF, PRDM1, SLC11A1, TNFAIP3, TNIP1, TRIB1]
GO:0071219	cellular response to molecule of bacterial origin	GO_BiologicalProcess-_11.01.2018_00h00	0.000267016	Group8	8.62069	10	[ABCA1, CCL3, CD36, IRAK2, MIF, PRDM1, TLR2, TNFAIP3, TNIP1, TRIB1]
GO:0001782	B cell homeostasis	GO_BiologicalProcess-_11.01.2018_00h00	0.0286123	Group8	16.6667	4	[BAX, BCL2L11, MIF, TNFAIP3]
GO:0044068	modulation by symbiont of host cellular process	GO_BiologicalProcess-_11.01.2018_00h00	0.0402337	Group8	27.2727	3	[BCL2L11, TNIP1, VAPA]
GO:0031664	regulation of lipopolysaccharide-mediated signaling pathway	GO_BiologicalProcess-_11.01.2018_00h00	0.00339913	Group8	28.5714	4	[MIF, PRDM1, TNFAIP3, TRIB1]
GO:0031663	lipopolysaccharide-mediated signaling pathway	GO_BiologicalProcess-_11.01.2018_00h00	0.00169866	Group8	14.6341	6	[CCL3, IRAK2, MIF, PRDM1, TNFAIP3, TRIB1]
GO:0071222	cellular response to lipopolysaccharide	GO_BiologicalProcess-_11.01.2018_00h00	0.00951389	Group8	7.27273	8	[ABCA1, CCL3, IRAK2, MIF, PRDM1, TNFAIP3, TNIP1, TRIB1]
GO:0002758	innate immune response-activating signal transduction	GO_BiologicalProcess-_11.01.2018_00h00	0.039423	Group8	6.73077	7	[CLEC7A, FLOT1, IRAK2, MAPKAPK2, TLR2, TNFAIP3, TNIP1]
GO:0031665	negative regulation of lipopolysaccharide-mediated signaling pathway	GO_BiologicalProcess-_11.01.2018_00h00	0.00312273	Group8	60	3	[PRDM1, TNFAIP3, TRIB1]
GO:0002221	pattern recognition receptor signaling pathway	GO_BiologicalProcess-_11.01.2018_00h00	0.035416	Group8	6.86275	7	[CLEC7A, FLOT1, IRAK2, MAPKAPK2, TLR2, TNFAIP3, TNIP1]
GO:0002224	toll-like receptor signaling pathway	GO_BiologicalProcess-_11.01.2018_00h00	0.0374667	Group8	8.21918	6	[FLOT1, IRAK2, MAPKAPK2, TLR2, TNFAIP3, TNIP1]

## Sheet: Legend
Supplementary Table 3: Gene signatures significantly enriched for 65 biological process GO terms that clustered into 9 functional groups. Go term IDs, name, and ontology source are provided along with the Bonferroni corrected p value and the kappa clustering based group each term was placed in. For each term the percentage, number, and names of all genes associated with each term are also provided
