# Supplementary material for: Single-cell RNA sequencing characterization of Holstein cattle blood and milk immune cells during a chronic Staphylococcus aureus mastitis infection
Source: Sci Rep. 2025 Apr 12;15:12689. doi: 10.1038/s41598-025-96657-5 (PMC11993596; doi:10.1038/s41598-025-96657-5)
Supplement: Supplementary file 5 — Supplementary Material 5 [file 41598_2025_96657_MOESM5_ESM.xlsx]

## Sheet: SuppTable2
p_val	avg_log2FC	pct.1	pct.2	p_val_adj	cluster	gene
0	3.43682	0.963	0.302	0	c12	ISG15
0	3.17029	0.928	0.348	0	c12	IFIT2
0	2.75354	0.946	0.284	0	c12	IFIT1
0	2.69705	0.637	0.122	0	c12	ENSBTAG00000022489
0	2.52197	0.446	0.08	0	c12	MX1
0	2.44899	0.815	0.25	0	c12	LIPA
0	2.35832	0.62	0.126	0	c12	TRANK1
0	2.31516	0.903	0.395	0	c12	IFIT3
0	2.28912	0.75	0.161	0	c12	HERC6
0	2.27703	0.746	0.224	0	c12	IFIH1
0	2.27323	0.497	0.069	0	c12	USP18
0	2.24477	0.667	0.114	0	c12	IFIT5
0	2.21172	0.469	0.081	0	c12	IFI6
0	2.15193	0.777	0.201	0	c12	HERC5
0	2.06333	0.586	0.122	0	c12	DDX58
0	2.04048	0.623	0.138	0	c12	PARP14
0	1.98805	0.707	0.19	0	c12	ZNFX1
0	1.97012	0.703	0.186	0	c12	EIF2AK2
0	1.64951	0.335	0.041	0	c12	PML
1.98132e-279	2.33764	0.471	0.098	3.28245e-275	c12	APOBEC3Z1
1.0809e-275	1.58101	0.307	0.04	1.79073e-271	c12	SP110
3.52726e-262	2.75623	0.347	0.057	5.84361e-258	c12	MX2
3.11726e-252	1.84311	0.526	0.132	5.16437e-248	c12	IRF7
5.52374e-234	1.88582	0.89	0.517	9.15118e-230	c12	PLAC8B
2.55496e-232	1.4348	0.293	0.043	4.23281e-228	c12	DHX58
8.04345e-217	2.23748	0.414	0.095	1.33256e-212	c12	ATP8B4
7.89402e-210	1.33526	0.197	0.022	1.3078e-205	c12	ENSBTAG00000045588
4.17621e-209	1.48583	0.239	0.032	6.91872e-205	c12	PNPT1
3.76962e-207	1.48313	0.489	0.127	6.24513e-203	c12	DTX3L
1.56913e-191	0.910782	0.129	0.009	2.59958e-187	c12	ENSBTAG00000038536
2.0669e-191	1.32755	0.224	0.031	3.42423e-187	c12	OAS1X
2.7617e-185	1.22523	0.961	0.748	4.57531e-181	c12	ISG20
2.1884e-183	1.21431	0.188	0.022	3.62552e-179	c12	INKA1
2.15431e-169	2.36061	0.184	0.023	3.56905e-165	c12	RSAD2
7.97211e-166	1.47421	0.611	0.235	1.32074e-161	c12	PLSCR2
5.68859e-160	1.45074	0.634	0.252	9.42429e-156	c12	USP25
1.98792e-157	1.30308	0.815	0.451	3.29338e-153	c12	SAMD9
1.16163e-152	1.64249	0.222	0.037	1.92447e-148	c12	OAS1Y
2.24762e-150	1.34462	0.234	0.042	3.72364e-146	c12	OAS1Z
5.66426e-133	1.29404	0.382	0.111	9.38398e-129	c12	PARP12
8.10085e-129	1.15076	0.165	0.024	1.34207e-124	c12	TIFA
2.29426e-124	1.03212	0.19	0.033	3.80091e-120	c12	UBA7
1.43454e-122	1.20339	0.368	0.109	2.3766e-118	c12	TRIM25
4.20664e-118	1.29871	0.272	0.067	6.96914e-114	c12	XRN2
3.25307e-114	1.15543	0.598	0.266	5.38936e-110	c12	XAF1
5.11977e-101	0.829538	0.109	0.014	8.48192e-97	c12	MOV10
1.23009e-93	0.820966	0.916	0.725	2.0379e-89	c12	LYN
2.39976e-91	1.06212	0.405	0.152	3.97569e-87	c12	IFITM1
3.2801e-89	1.09661	0.31	0.099	5.43414e-85	c12	CNP
1.27498e-88	1.17141	0.113	0.017	2.11226e-84	c12	FAP
1.97605e-88	1.03921	0.262	0.075	3.27373e-84	c12	ATAD1
7.25212e-87	0.796643	0.982	0.928	1.20146e-82	c12	H3-3B
1.39515e-86	1.07202	0.265	0.077	2.31135e-82	c12	ZC3HAV1
3.28505e-86	1.02543	0.683	0.37	5.44235e-82	c12	STAT1
1.03373e-85	0.965356	0.53	0.24	1.71258e-81	c12	IRF9
2.87207e-83	0.725494	0.935	0.809	4.75815e-79	c12	CD53
5.66664e-80	0.907155	0.18	0.042	9.38793e-76	c12	ADAR
1.45228e-78	1.33316	0.166	0.037	2.406e-74	c12	ENSBTAG00000037634
1.8428e-75	0.969891	0.932	0.803	3.05296e-71	c12	ANXA1
2.12417e-75	1.01653	0.385	0.153	3.5191e-71	c12	ENSBTAG00000009664
1.26917e-73	0.987785	0.321	0.117	2.10263e-69	c12	SP140L
1.31829e-73	1.0646	0.245	0.076	2.18401e-69	c12	ENSBTAG00000001143
7.03411e-73	0.724888	0.971	0.894	1.16534e-68	c12	ENSBTAG00000046324
7.70629e-72	0.866049	0.666	0.387	1.2767e-67	c12	CASP4
1.31821e-69	0.814928	0.691	0.418	2.18388e-65	c12	PSMB8
6.58101e-69	1.16209	0.454	0.219	1.09028e-64	c12	PARM1
4.91474e-68	0.882607	0.221	0.066	8.14225e-64	c12	DRAM1
1.09309e-67	0.788374	0.137	0.03	1.81093e-63	c12	CMTR1
6.78025e-66	1.0429	0.355	0.147	1.12328e-61	c12	ALPK1
1.63206e-65	0.914298	0.306	0.114	2.70383e-61	c12	PSME1
2.19098e-65	0.87986	0.179	0.048	3.6298e-61	c12	TRIM38
1.71748e-64	0.992676	0.53	0.284	2.84534e-60	c12	NMI
1.16993e-63	0.87299	0.219	0.069	1.93822e-59	c12	IFI35
5.2685e-62	0.864724	0.185	0.052	8.72832e-58	c12	KIAA0232
3.09699e-61	0.876497	0.37	0.158	5.13079e-57	c12	ENSBTAG00000038619
7.27567e-60	0.97601	0.548	0.307	1.20536e-55	c12	VAV3
7.91585e-60	0.882349	0.492	0.252	1.31142e-55	c12	DHRS3
5.17549e-59	0.911128	0.137	0.033	8.57423e-55	c12	FCHSD2
1.86692e-58	0.812686	0.177	0.05	3.09293e-54	c12	CDKN2AIP
2.41247e-58	1.13209	0.414	0.202	3.99674e-54	c12	RICTOR
2.63274e-57	0.904835	0.303	0.12	4.36167e-53	c12	TMEM140
4.84503e-57	0.691738	0.118	0.026	8.02676e-53	c12	TENT4B
7.27312e-56	0.810452	0.461	0.234	1.20494e-51	c12	HSH2D
1.25425e-55	0.874949	0.289	0.114	2.07792e-51	c12	UBE2L6
2.61659e-55	0.846625	0.457	0.229	4.3349e-51	c12	PSMB9
7.77155e-55	0.868851	0.404	0.187	1.28751e-50	c12	FCGR3A
1.0972e-49	0.641624	0.1	0.021	1.81773e-45	c12	COX7A1
1.66537e-49	0.781169	0.215	0.076	2.75902e-45	c12	VCPIP1
2.67494e-49	0.700762	0.617	0.382	4.43157e-45	c12	IFITM3
1.13258e-48	0.804864	0.598	0.369	1.87635e-44	c12	ENSBTAG00000049487
6.83069e-48	0.703242	0.747	0.56	1.13164e-43	c12	GABARAPL1
1.10664e-47	0.806088	0.193	0.066	1.83337e-43	c12	PSMA2
2.37942e-47	0.809416	0.727	0.539	3.94199e-43	c12	VMP1
1.52743e-45	0.803897	0.274	0.115	2.53049e-41	c12	ENSBTAG00000019017
4.41759e-43	0.569888	0.112	0.029	7.31863e-39	c12	PARP10
2.48136e-42	0.754956	0.296	0.132	4.11087e-38	c12	TDRD7
3.09321e-42	1.05576	0.274	0.122	5.12452e-38	c12	CD274
7.49222e-42	0.6796	0.133	0.039	1.24124e-37	c12	RNF114
9.63273e-42	0.781208	0.128	0.036	1.59585e-37	c12	GBP5
1.04907e-40	0.691817	0.202	0.076	1.738e-36	c12	PSME2
1.92298e-38	0.811401	0.186	0.07	3.1858e-34	c12	LGALS9
2.51834e-37	0.826592	0.441	0.257	4.17213e-33	c12	TENT2
4.33964e-37	0.706834	0.74	0.635	7.18949e-33	c12	ENSBTAG00000019018
4.01325e-36	0.724309	0.521	0.325	6.64875e-32	c12	ARHGAP26
8.03158e-34	0.737434	0.105	0.031	1.33059e-29	c12	ENSBTAG00000017670
1.47737e-32	0.607024	0.77	0.611	2.44756e-28	c12	MARCKSL1
1.85558e-32	0.822855	0.273	0.134	3.07414e-28	c12	NAMPT
2.49092e-32	0.630169	0.241	0.11	4.1267e-28	c12	PARP9
2.90524e-32	0.650278	0.206	0.088	4.81311e-28	c12	CHMP5
6.06367e-32	0.647533	0.474	0.296	1.00457e-27	c12	SEMA4D
2.60076e-31	0.566739	0.71	0.544	4.30869e-27	c12	TLR4
3.03159e-31	0.874408	0.52	0.346	5.02243e-27	c12	GTF2B
6.31704e-31	0.722269	0.496	0.324	1.04654e-26	c12	CHD1
1.38461e-30	0.568535	0.12	0.04	2.29389e-26	c12	HEATR5B
2.2896e-30	0.63199	0.242	0.113	3.79318e-26	c12	ENSBTAG00000051479
4.71749e-30	0.660353	0.376	0.214	7.81547e-26	c12	TAP2
1.94955e-29	0.643993	0.375	0.214	3.22982e-25	c12	AFF1
4.39251e-29	0.67113	0.288	0.15	7.27708e-25	c12	MORC3
8.06439e-29	0.896564	0.283	0.149	1.33603e-24	c12	BCL2L15
3.62168e-28	0.498719	0.112	0.037	6.00003e-24	c12	HSPBAP1
1.91995e-27	-0.579425	0.738	0.834	3.18079e-23	c12	ACTB
2.43218e-27	0.536366	0.335	0.184	4.0294e-23	c12	TAP1
1.24249e-24	0.517244	0.163	0.071	2.05844e-20	c12	STAT2
1.52415e-24	0.629208	0.394	0.244	2.52506e-20	c12	CTSS
2.57596e-23	0.712142	0.973	0.948	4.26759e-19	c12	SAT1
3.62047e-23	0.459486	0.1	0.035	5.99803e-19	c12	IRF3
5.60686e-23	-0.809149	0.413	0.547	9.28889e-19	c12	GAPDH
7.78628e-23	0.61038	0.279	0.155	1.28995e-18	c12	ENSBTAG00000051457
1.61481e-22	0.726235	0.138	0.058	2.67525e-18	c12	ENSBTAG00000011511
1.87114e-22	0.560624	0.179	0.084	3.09991e-18	c12	C1H3orf38
2.00478e-22	-0.481283	0.767	0.852	3.32132e-18	c12	FTH1
2.48207e-22	0.541999	0.502	0.343	4.11204e-18	c12	FAS
1.0509e-21	0.565878	0.158	0.071	1.74103e-17	c12	TEC
3.92901e-21	0.550414	0.112	0.044	6.50919e-17	c12	PSMF1
4.52635e-21	0.477025	0.682	0.537	7.4988e-17	c12	CD47
4.99038e-21	-0.749358	0.342	0.489	8.26756e-17	c12	CEBPD
7.28297e-21	0.560037	0.216	0.113	1.20657e-16	c12	PDCD1LG2
1.00186e-20	0.338996	0.89	0.814	1.65978e-16	c12	SELL
2.89298e-20	-0.670415	0.639	0.739	4.79281e-16	c12	S100A8
4.83723e-20	0.48337	0.756	0.655	8.01385e-16	c12	C10H15orf48
7.9171e-20	0.343228	0.785	0.641	1.31163e-15	c12	MCL1
2.95968e-19	0.468916	0.691	0.558	4.90331e-15	c12	MCTP2
7.18872e-19	0.577978	0.159	0.076	1.19095e-14	c12	DCK
1.37483e-18	0.429792	0.252	0.143	2.27768e-14	c12	N4BP1
1.93872e-18	0.415053	0.588	0.436	3.21187e-14	c12	SORL1
3.51484e-18	0.436259	0.114	0.048	5.82303e-14	c12	ORAI2
4.7805e-18	0.406257	0.315	0.196	7.91986e-14	c12	GADD45B
6.03823e-18	0.493885	0.393	0.261	1.00035e-13	c12	STAU1
8.45711e-18	0.496229	0.277	0.166	1.40109e-13	c12	ENSBTAG00000019432
1.14925e-17	-0.488179	0.518	0.628	1.90396e-13	c12	ALDOA
2.18089e-17	-0.66779	0.8	0.848	3.61308e-13	c12	S100A12
9.07565e-17	0.489763	0.241	0.14	1.50356e-12	c12	LAMTOR2
3.18359e-16	0.469188	0.106	0.046	5.27426e-12	c12	LGALS3BP
3.73723e-16	0.360754	0.778	0.662	6.19146e-12	c12	SARS1
4.19986e-16	0.452523	0.168	0.086	6.95791e-12	c12	ENSBTAG00000006851
4.92799e-16	-0.360294	0.88	0.905	8.16421e-12	c12	COTL1
6.00385e-16	0.446609	0.335	0.216	9.94658e-12	c12	PIK3AP1
6.54613e-16	-0.321027	0.826	0.884	1.0845e-11	c12	TYROBP
7.27395e-16	-0.273253	0.945	0.964	1.20508e-11	c12	EIF1
7.57466e-16	-0.485401	0.69	0.782	1.25489e-11	c12	HSP90AA1
5.77491e-15	-0.287214	0.975	0.98	9.56729e-11	c12	BTG1
7.1898e-15	0.461542	0.325	0.21	1.19113e-10	c12	PNRC2
5.50981e-14	0.418132	0.11	0.051	9.12811e-10	c12	DAPP1
2.47693e-13	0.483161	0.338	0.235	4.10352e-09	c12	ABTB2
3.22514e-13	-0.394804	0.655	0.736	5.34309e-09	c12	TSPO
4.42398e-13	0.44848	0.165	0.092	7.32921e-09	c12	SERTAD1
5.8468e-13	-0.430658	0.677	0.759	9.68639e-09	c12	DUSP1
9.09662e-13	-0.480448	0.395	0.507	1.50704e-08	c12	CORO1A
9.2653e-13	-0.367174	0.643	0.705	1.53498e-08	c12	ARPC2
9.63437e-13	-0.379039	0.523	0.612	1.59613e-08	c12	VASP
1.95039e-12	0.39324	0.138	0.073	3.23121e-08	c12	ENSBTAG00000031905
1.97251e-12	0.450512	0.349	0.246	3.26786e-08	c12	MEF2A
2.11657e-12	-0.713258	0.155	0.253	3.50651e-08	c12	PFN1
2.6321e-12	-0.342378	0.793	0.825	4.3606e-08	c12	UBB
6.283e-12	0.420808	0.354	0.251	1.04091e-07	c12	C1H21orf91
8.42081e-12	-0.553163	0.097	0.188	1.39508e-07	c12	LASP1
2.26611e-11	0.381267	0.121	0.064	3.75426e-07	c12	RNF139
3.24882e-11	-0.312605	0.707	0.768	5.38232e-07	c12	ENSBTAG00000004043
3.9782e-11	0.382878	0.139	0.077	6.59069e-07	c12	RNF38
5.30493e-11	-0.472122	0.277	0.372	8.78867e-07	c12	MYL12A
5.62325e-11	0.51071	0.162	0.096	9.31604e-07	c12	RBBP6
7.17551e-11	-0.453675	0.289	0.388	1.18877e-06	c12	PPP2R5A
8.22818e-11	-0.316885	0.602	0.7	1.36316e-06	c12	CFD
9.39079e-11	-0.484281	0.349	0.443	1.55577e-06	c12	RILPL2
1.13171e-10	-0.680483	0.188	0.278	1.8749e-06	c12	TKT
1.14958e-10	0.742137	0.165	0.099	1.90451e-06	c12	RESF1
1.26728e-10	-0.370194	0.538	0.618	2.09951e-06	c12	CD55
2.21627e-10	-0.365772	0.404	0.491	3.67169e-06	c12	UBL5
2.24526e-10	0.365836	0.315	0.22	3.71973e-06	c12	SLC2A9
2.57048e-10	-0.281842	0.765	0.838	4.25852e-06	c12	JUNB
2.92072e-10	0.359204	0.102	0.052	4.83876e-06	c12	DDX27
4.36589e-10	-0.54202	0.152	0.239	7.23296e-06	c12	LFNG
5.93884e-10	0.376425	0.219	0.143	9.83888e-06	c12	ATXN7
6.13474e-10	0.250276	0.619	0.508	1.01634e-05	c12	TARS1
8.41353e-10	-0.401121	0.44	0.52	1.39387e-05	c12	ENSBTAG00000020684
9.37941e-10	-0.505711	0.232	0.32	1.55389e-05	c12	ACTN4
1.09647e-09	0.371332	0.356	0.266	1.81651e-05	c12	KPNA1
1.12119e-09	-1.14444	0.191	0.277	1.85748e-05	c12	ENSBTAG00000048835
1.13319e-09	-0.572243	0.309	0.397	1.87735e-05	c12	HMGB2
2.07623e-09	-0.514457	0.101	0.18	3.43969e-05	c12	IGF1R
2.36404e-09	-0.634579	0.058	0.124	3.9165e-05	c12	EMP3
2.42911e-09	-0.500747	0.125	0.206	4.02431e-05	c12	CDKN2D
2.85045e-09	-0.311929	0.545	0.625	4.72234e-05	c12	CALM2
2.93722e-09	-1.52018	0.226	0.305	4.86609e-05	c12	SERPINB4
2.9655e-09	-0.51537	0.219	0.308	4.91294e-05	c12	PTPN1
3.1081e-09	-0.711914	0.191	0.267	5.14919e-05	c12	METRNL
3.33115e-09	-0.386886	0.247	0.341	5.51871e-05	c12	PXN
4.97021e-09	-0.25132	0.814	0.839	8.23414e-05	c12	FAU
5.91852e-09	-0.489689	0.436	0.51	9.80521e-05	c12	CD24
6.41582e-09	0.342802	0.239	0.163	0.000106291	c12	XRN1
6.76807e-09	-0.442357	0.711	0.751	0.000112127	c12	TMSB4X
6.88594e-09	-0.323757	0.591	0.644	0.000114079	c12	OAZ1
7.05807e-09	-0.390601	0.469	0.546	0.000116931	c12	CD81
7.57018e-09	-0.487941	0.139	0.217	0.000125415	c12	SLC16A3
7.58887e-09	0.306023	0.247	0.169	0.000125725	c12	RAB8A
8.01712e-09	0.327651	0.495	0.4	0.00013282	c12	FNBP4
8.34059e-09	-1.45313	0.094	0.164	0.000138179	c12	CCL3
8.84991e-09	-0.440565	0.331	0.409	0.000146617	c12	SELENOK
8.89832e-09	-0.642286	0.152	0.232	0.000147418	c12	FCN1
9.35671e-09	-0.390167	0.832	0.859	0.000155013	c12	S100A9
1.19751e-08	0.354932	0.162	0.103	0.000198392	c12	LENG8
1.5923e-08	-0.358154	0.447	0.522	0.000263796	c12	TNFRSF1B
1.61412e-08	-0.260535	0.647	0.693	0.000267411	c12	GABARAP
1.97198e-08	0.254969	0.167	0.104	0.000326698	c12	MGC157082
2.04172e-08	-0.412145	0.353	0.431	0.000338252	c12	BRI3
2.1472e-08	-0.955406	0.129	0.199	0.000355727	c12	ENSBTAG00000049569
2.68447e-08	-0.255531	0.897	0.922	0.000444737	c12	TMSB10
2.94989e-08	-0.712541	0.122	0.192	0.000488708	c12	CALM1
3.29893e-08	-0.500183	0.196	0.269	0.000546534	c12	CFL1
3.37343e-08	0.378498	0.156	0.099	0.000558876	c12	CALCOCO2
3.53863e-08	0.378487	0.139	0.086	0.000586245	c12	SLC8B1
3.54312e-08	-0.450528	0.298	0.38	0.000586988	c12	PRDX5
3.99202e-08	0.266829	0.33	0.243	0.000661357	c12	TAPBP
4.25597e-08	-0.337615	0.525	0.584	0.000705087	c12	CYBA
4.3953e-08	-0.439903	0.247	0.325	0.00072817	c12	CAP1
4.47515e-08	-0.418408	0.265	0.351	0.000741398	c12	YPEL3
5.37226e-08	-0.398255	0.486	0.565	0.000890022	c12	VIM
5.46159e-08	0.345734	0.28	0.205	0.000904822	c12	NUB1
6.04444e-08	0.36051	0.324	0.244	0.00100138	c12	SESN2
6.13052e-08	-0.318739	0.617	0.676	0.00101564	c12	DENND5A
7.07338e-08	-0.750953	0.197	0.27	0.00117185	c12	ACTG1
8.31393e-08	0.391474	0.188	0.127	0.00137737	c12	TOPORS
8.61581e-08	-0.619895	0.131	0.202	0.00142738	c12	CD44
9.11529e-08	-0.305511	0.617	0.664	0.00151013	c12	H3-3A
1.21767e-07	-0.916649	0.077	0.137	0.00201732	c12	MCEMP1
1.33082e-07	-0.478766	0.062	0.119	0.00220477	c12	NT5C2
1.40066e-07	-0.360187	0.342	0.416	0.00232048	c12	KMT2E
1.41083e-07	0.331993	0.396	0.31	0.00233732	c12	PARP8
1.62293e-07	0.380535	0.149	0.095	0.00268871	c12	SLC30A4
1.64676e-07	0.271257	0.215	0.149	0.00272819	c12	ANKRD17
1.68936e-07	-0.500787	0.177	0.248	0.00279877	c12	GLIPR2
1.90379e-07	-0.41796	0.345	0.418	0.00315402	c12	UPP1
2.02376e-07	-0.499883	0.073	0.131	0.00335277	c12	VAT1L
2.36807e-07	0.323006	0.346	0.269	0.00392319	c12	IRF2
2.45194e-07	0.316208	0.102	0.059	0.00406213	c12	SLC25A37
2.52902e-07	-0.422444	0.237	0.31	0.00418982	c12	MTDH
2.84048e-07	-0.429656	0.069	0.127	0.00470583	c12	GALNT1
3.01452e-07	-0.866118	0.225	0.294	0.00499416	c12	CTSD
3.15079e-07	-0.650521	0.31	0.377	0.00521992	c12	IER3
3.53989e-07	-0.413388	0.325	0.403	0.00586454	c12	NFE2
3.95618e-07	-0.326042	0.48	0.54	0.0065542	c12	SPI1
4.02532e-07	-0.47934	0.06	0.115	0.00666875	c12	GPR137B
4.23332e-07	0.265929	0.224	0.156	0.00701334	c12	BoLA
4.36114e-07	0.275986	0.19	0.13	0.00722509	c12	CFLAR
4.76797e-07	-0.383996	0.219	0.296	0.0078991	c12	PPP3CA
4.81012e-07	-0.355355	0.534	0.583	0.00796893	c12	GPCPD1
5.51066e-07	0.340071	0.11	0.066	0.00912952	c12	FNDC3A
6.19243e-07	0.388202	0.114	0.071	0.010259	c12	CNOT4
6.37711e-07	0.331984	0.187	0.129	0.010565	c12	UBE2N
7.12821e-07	0.253633	0.121	0.075	0.0118093	c12	KHNYN
7.60278e-07	-0.357241	0.345	0.414	0.0125955	c12	PTPRE
7.6665e-07	0.2975	0.138	0.089	0.0127011	c12	DCAF11
8.7399e-07	-0.464512	0.087	0.145	0.0144794	c12	PTPN12
8.77437e-07	-0.294156	0.406	0.477	0.0145365	c12	ZFAND3
9.9204e-07	-0.528067	0.155	0.221	0.0164351	c12	PLXDC2
1.20049e-06	-0.419022	0.199	0.267	0.0198884	c12	APBB1IP
1.46781e-06	-0.396521	0.549	0.581	0.0243172	c12	PTPRJ
1.59051e-06	-0.383011	0.268	0.335	0.02635	c12	FGR
1.77989e-06	-0.346349	0.155	0.218	0.0294874	c12	THBD
1.98193e-06	-0.362359	0.186	0.254	0.0328346	c12	MYH9
2.01856e-06	-0.36746	0.343	0.4	0.0334415	c12	NFAM1
2.18208e-06	-0.347411	0.374	0.435	0.0361505	c12	MYL6
2.3263e-06	-0.341615	0.275	0.346	0.0385399	c12	NIPBL
2.42098e-06	-0.400624	0.175	0.239	0.0401084	c12	MSN
2.44553e-06	-0.278199	0.605	0.652	0.0405151	c12	PICALM
2.52045e-06	-0.88118	0.293	0.351	0.0417563	c12	GRO1
2.59324e-06	-0.413432	0.071	0.121	0.0429621	c12	KIF5B
2.71726e-06	-0.397197	0.419	0.472	0.0450168	c12	CCNL1
2.73643e-06	-0.281197	0.58	0.632	0.0453345	c12	RIDA
2.98883e-06	-0.524169	0.499	0.554	0.0495159	c12	CXCR4
0	1.77476	1	0.62	0	c3	TGM3
1.06047e-65	0.881912	0.657	0.439	1.75689e-61	c3	RNF150
8.87861e-61	0.728043	0.72	0.503	1.47092e-56	c3	SSH2
1.40884e-58	0.480664	0.977	0.929	2.33402e-54	c3	RUBCNL
1.49964e-57	0.892296	0.471	0.268	2.48445e-53	c3	UBE2G1
1.97097e-52	0.665299	0.729	0.569	3.26531e-48	c3	OSBPL8
9.34335e-51	-1.56525	0.293	0.495	1.54791e-46	c3	CXCL2
2.54476e-50	0.737372	0.652	0.476	4.2159e-46	c3	RIPOR2
1.4157e-48	0.681753	0.695	0.51	2.34539e-44	c3	UVRAG
6.35109e-47	0.598464	0.776	0.637	1.05219e-42	c3	NOTCH2
3.7299e-46	0.737572	0.606	0.421	6.17932e-42	c3	RBM47
4.74306e-45	0.66907	0.602	0.42	7.85783e-41	c3	USP32
1.14778e-43	0.661721	0.559	0.384	1.90153e-39	c3	RNF149
2.382e-37	0.765175	0.497	0.332	3.94626e-33	c3	BACH2
2.39265e-34	0.518576	0.78	0.667	3.9639e-30	c3	TANK
1.17442e-30	-2.18984	0.168	0.309	1.94566e-26	c3	SERPINB4
1.7007e-30	-0.570428	0.504	0.652	2.81756e-26	c3	RNASE6
3.83251e-29	0.372888	0.843	0.748	6.34932e-25	c3	LITAF
2.47185e-28	0.481574	0.698	0.577	4.09511e-24	c3	XPO6
6.2577e-28	-1.79721	0.146	0.281	1.03671e-23	c3	ENSBTAG00000048835
1.4029e-27	0.621532	0.55	0.416	2.32419e-23	c3	DPYD
1.8071e-27	0.527168	0.558	0.412	2.99382e-23	c3	CHST11
3.27875e-27	-1.49732	0.218	0.356	5.4319e-23	c3	GRO1
1.65377e-26	0.732235	0.379	0.255	2.73981e-22	c3	RAB31
4.7335e-26	-0.456156	0.893	0.932	7.84199e-22	c3	H3-3B
1.88702e-25	0.696158	0.22	0.12	3.12622e-21	c3	PPM1H
2.68502e-25	0.603904	0.343	0.219	4.44827e-21	c3	ADAM19
9.36808e-25	-0.441783	0.876	0.935	1.55201e-20	c3	CXCL8
1.16287e-24	-0.925919	0.26	0.391	1.92653e-20	c3	ENO1
1.65532e-24	0.508487	0.613	0.483	2.74238e-20	c3	ARHGAP15
4.18631e-24	-0.760556	0.434	0.552	6.93545e-20	c3	S100A11
1.94343e-23	-1.21114	0.087	0.202	3.21969e-19	c3	ENSBTAG00000049569
2.94723e-23	-2.42933	0.22	0.335	4.88268e-19	c3	ISG15
5.01597e-23	-0.827137	0.44	0.548	8.30996e-19	c3	GAPDH
5.42781e-23	0.604746	0.238	0.136	8.99225e-19	c3	MS4A7
8.59499e-23	-0.872049	0.145	0.271	1.42393e-18	c3	METRNL
5.91686e-22	0.275896	0.961	0.94	9.80245e-18	c3	PDE4B
1.75618e-21	0.561597	0.328	0.215	2.90946e-17	c3	MGAT5
4.90812e-21	-0.74255	0.174	0.297	8.13129e-17	c3	LDHB
1.02766e-20	0.506	0.16	0.082	1.70253e-16	c3	KLHL22
1.05306e-20	0.745556	0.139	0.068	1.74461e-16	c3	IL18
1.39541e-20	0.413393	0.931	0.908	2.31178e-16	c3	SAMSN1
3.00584e-19	0.600029	0.294	0.192	4.97977e-15	c3	ATF7IP
3.57631e-19	-0.459495	0.817	0.851	5.92487e-15	c3	FTH1
4.329e-19	0.502669	0.407	0.289	7.17185e-15	c3	WDFY3
4.44522e-19	0.553612	0.255	0.158	7.3644e-15	c3	DIXDC1
8.9158e-19	0.573477	0.154	0.081	1.47708e-14	c3	RPA2
9.25375e-19	0.389572	0.623	0.518	1.53307e-14	c3	NUDT3
1.07506e-18	0.440794	0.503	0.387	1.78105e-14	c3	MBNL1
1.25675e-18	-2.03366	0.072	0.166	2.08206e-14	c3	CCL3
2.27026e-18	0.407108	0.607	0.507	3.76113e-14	c3	CYRIB
3.85856e-18	0.498456	0.466	0.36	6.39247e-14	c3	WIPF1
4.61557e-18	-0.734224	0.26	0.381	7.64662e-14	c3	IER3
4.77913e-18	0.471531	0.147	0.077	7.91759e-14	c3	KDM4A
4.91707e-18	0.434683	0.524	0.419	8.14611e-14	c3	RAF1
1.05775e-17	-0.562897	0.265	0.383	1.75238e-13	c3	PRDX5
1.19718e-17	-0.71011	0.144	0.253	1.98337e-13	c3	PGK1
2.15252e-17	0.406689	0.8	0.749	3.56608e-13	c3	RABGEF1
2.90356e-17	0.45136	0.447	0.337	4.81034e-13	c3	NIPBL
3.57174e-17	0.288822	0.863	0.814	5.9173e-13	c3	SELL
3.66374e-17	0.434375	0.4	0.286	6.06971e-13	c3	SRPK2
1.00638e-16	0.447249	0.547	0.447	1.66727e-12	c3	WLS
1.67785e-16	0.472727	0.43	0.326	2.77969e-12	c3	ATXN1
2.35171e-16	0.422791	0.508	0.407	3.89608e-12	c3	SNX18
3.13111e-16	-0.913938	0.098	0.19	5.18731e-12	c3	BATF3
4.61142e-16	0.494101	0.281	0.189	7.63974e-12	c3	IFNAR1
8.77338e-16	0.559025	0.486	0.396	1.45349e-11	c3	HSD11B1
1.30912e-15	0.259277	0.931	0.897	2.16882e-11	c3	ENSBTAG00000034366
1.38737e-15	-0.603449	0.305	0.425	2.29846e-11	c3	PLIN2
1.44827e-15	-0.791532	0.854	0.845	2.39935e-11	c3	S100A12
1.51065e-15	0.548932	0.241	0.158	2.50269e-11	c3	ST3GAL3
1.56303e-15	0.512916	0.287	0.193	2.58947e-11	c3	SDSL
1.70964e-15	0.458493	0.405	0.302	2.83237e-11	c3	NCOA2
1.79561e-15	-0.291159	0.873	0.915	2.97479e-11	c3	FCER1G
2.53094e-15	-0.823579	0.141	0.234	4.193e-11	c3	FCN1
2.59527e-15	0.377673	0.611	0.507	4.29958e-11	c3	SLA
2.73958e-15	-0.715685	0.157	0.255	4.53866e-11	c3	CTSS
4.17279e-15	0.333214	0.621	0.511	6.91307e-11	c3	PTMS
4.98888e-15	-0.482671	0.317	0.427	8.26508e-11	c3	ETS2
5.54248e-15	-0.539967	0.319	0.421	9.18223e-11	c3	UPP1
6.89815e-15	0.48595	0.119	0.062	1.14282e-10	c3	PIK3CD
7.93226e-15	-0.458154	0.832	0.842	1.31414e-10	c3	NFKBIA
8.79576e-15	0.367927	0.665	0.577	1.45719e-10	c3	ELL2
9.07581e-15	0.474742	0.353	0.258	1.50359e-10	c3	FNDC3B
1.52756e-14	0.32029	0.77	0.692	2.53072e-10	c3	CFD
2.01203e-14	0.423767	0.472	0.373	3.33333e-10	c3	ENSBTAG00000049487
2.37468e-14	0.474803	0.327	0.237	3.93413e-10	c3	ENSBTAG00000051340
6.70424e-14	-1.44981	0.16	0.25	1.11069e-09	c3	CXCL5
7.24232e-14	-0.349985	0.782	0.826	1.19984e-09	c3	UBB
8.67663e-14	0.344671	0.569	0.476	1.43746e-09	c3	MBP
9.17252e-14	0.488117	0.221	0.143	1.51961e-09	c3	RNF144B
1.28579e-13	0.424119	0.45	0.355	2.13017e-09	c3	CELF2
1.29276e-13	0.316395	0.781	0.728	2.14171e-09	c3	RAB8B
1.87572e-13	0.433522	0.182	0.112	3.10751e-09	c3	BCAS4
1.92865e-13	-0.407545	0.541	0.622	3.19519e-09	c3	MARCKSL1
2.12355e-13	0.348122	0.675	0.601	3.51809e-09	c3	RAPGEF1
2.19601e-13	-0.770486	0.108	0.19	3.63813e-09	c3	LDHA
2.29275e-13	-0.993819	0.074	0.147	3.7984e-09	c3	ENSBTAG00000022489
2.62397e-13	0.477645	0.248	0.169	4.34712e-09	c3	ZDHHC20
2.63786e-13	0.414444	0.466	0.372	4.37014e-09	c3	UBE2H
3.08339e-13	-0.938939	0.115	0.198	5.10826e-09	c3	CSF1
4.02238e-13	0.347762	0.646	0.559	6.66388e-09	c3	MCTP2
4.51193e-13	0.341533	0.765	0.721	7.47491e-09	c3	GAB2
5.49375e-13	0.599025	0.296	0.213	9.1015e-09	c3	PLXDC2
7.20069e-13	-0.404291	0.594	0.667	1.19294e-08	c3	NCF1
7.44406e-13	0.424354	0.554	0.473	1.23326e-08	c3	PELI1
8.77674e-13	0.395022	0.437	0.349	1.45404e-08	c3	CD164
1.09448e-12	-0.486805	0.705	0.752	1.81322e-08	c3	TMSB4X
1.49164e-12	-0.488824	0.221	0.318	2.4712e-08	c3	CDKN1A
1.49348e-12	-0.45776	0.466	0.548	2.47425e-08	c3	CD81
1.98829e-12	0.376896	0.331	0.244	3.294e-08	c3	ARSG
2.57607e-12	-0.711009	0.876	0.857	4.26778e-08	c3	S100A9
2.95244e-12	0.369412	0.502	0.418	4.89131e-08	c3	RGS2
3.62193e-12	0.340354	0.602	0.523	6.00045e-08	c3	IFNGR1
3.79297e-12	-0.400429	0.826	0.83	6.28381e-08	c3	ACTB
4.37191e-12	0.294259	0.606	0.516	7.24294e-08	c3	SIRPA
4.89583e-12	-0.611713	0.13	0.213	8.11092e-08	c3	PPP1R15A
5.06217e-12	0.400967	0.196	0.128	8.38649e-08	c3	TMEM33
5.86023e-12	-0.758436	0.26	0.349	9.70864e-08	c3	CD69
6.47819e-12	0.469733	0.316	0.235	1.07324e-07	c3	TNRC6B
6.79023e-12	-0.454314	0.572	0.658	1.12494e-07	c3	IL1RN
9.98407e-12	0.379342	0.401	0.315	1.65406e-07	c3	SYK
1.04214e-11	0.477128	0.113	0.063	1.72651e-07	c3	ENSBTAG00000013305
1.09839e-11	-0.688261	0.114	0.189	1.8197e-07	c3	HERC6
1.23121e-11	0.328239	0.666	0.592	2.03974e-07	c3	FYB1
1.24211e-11	0.436342	0.213	0.143	2.05781e-07	c3	CDC42SE2
1.26921e-11	0.31496	0.602	0.526	2.1027e-07	c3	ANKRD22
2.12506e-11	0.316947	0.66	0.603	3.52059e-07	c3	CSNK1A1
2.59021e-11	0.294962	0.661	0.581	4.2912e-07	c3	ADGRE5
2.64856e-11	0.491261	0.144	0.089	4.38787e-07	c3	KCNJ2
2.9056e-11	0.498451	0.43	0.349	4.81371e-07	c3	SLC8A1
2.93741e-11	0.324103	0.616	0.54	4.86641e-07	c3	AKAP13
2.99257e-11	-1.39306	0.078	0.144	4.95778e-07	c3	IL18BP
3.50897e-11	0.355737	0.272	0.195	5.8133e-07	c3	ACAP2
3.8628e-11	0.467876	0.271	0.198	6.3995e-07	c3	ENSBTAG00000050709
4.23536e-11	-0.662638	0.206	0.288	7.01672e-07	c3	ARRDC4
4.86268e-11	0.384929	0.118	0.068	8.056e-07	c3	AMPD3
5.19612e-11	0.438613	0.258	0.185	8.60841e-07	c3	IL15
5.76839e-11	0.403158	0.149	0.092	9.55649e-07	c3	CBL
5.79489e-11	0.342942	0.521	0.438	9.60039e-07	c3	SORL1
6.24848e-11	-0.480705	0.118	0.195	1.03519e-06	c3	TAP1
6.26826e-11	0.428822	0.464	0.383	1.03846e-06	c3	CHIC2
7.07597e-11	0.403145	0.421	0.345	1.17228e-06	c3	MED13L
1.48507e-10	-0.933368	0.059	0.12	2.46031e-06	c3	ENSBTAG00000023026
1.53555e-10	-0.34207	0.428	0.521	2.54394e-06	c3	ATP2B1
1.82749e-10	-0.510797	0.175	0.255	3.0276e-06	c3	PLSCR2
1.86608e-10	-0.460492	0.105	0.177	3.09153e-06	c3	SLC11A1
1.89343e-10	-0.476359	0.219	0.298	3.13684e-06	c3	ALOX5AP
2.00395e-10	-0.618899	0.055	0.115	3.31994e-06	c3	MIF
2.20669e-10	0.338125	0.46	0.38	3.65582e-06	c3	CADM1
2.49042e-10	-0.508571	0.136	0.211	4.12588e-06	c3	EIF2AK2
2.56242e-10	-0.552375	0.298	0.383	4.24516e-06	c3	DMXL2
2.6745e-10	0.287818	0.637	0.57	4.43084e-06	c3	FBXL5
2.88955e-10	0.296337	0.566	0.491	4.78711e-06	c3	STK17A
2.94068e-10	-0.314775	0.606	0.67	4.87182e-06	c3	SARS1
4.86961e-10	0.317916	0.688	0.634	8.06749e-06	c3	PPP1R12A
5.24347e-10	-0.347903	0.567	0.627	8.68686e-06	c3	ALDOA
6.1893e-10	0.414093	0.139	0.087	1.02538e-05	c3	MCF2L2
6.39362e-10	0.453439	0.335	0.264	1.05923e-05	c3	FOXP1
7.26214e-10	-0.434225	0.254	0.34	1.20312e-05	c3	TAGAP
7.52603e-10	0.347377	0.339	0.264	1.24684e-05	c3	RAP1B
7.55077e-10	-0.536707	0.064	0.125	1.25094e-05	c3	EMP3
7.80509e-10	0.346832	0.253	0.183	1.29307e-05	c3	LNPEP
8.04573e-10	0.525915	0.302	0.235	1.33294e-05	c3	ABTB2
8.12613e-10	0.289911	0.615	0.545	1.34626e-05	c3	ADGRE3
8.19137e-10	0.293747	0.221	0.154	1.35706e-05	c3	TNFSF14
8.85e-10	0.384343	0.325	0.248	1.46618e-05	c3	IPCEF1
1.45544e-09	0.383749	0.461	0.382	2.41123e-05	c3	DHRS9
1.62321e-09	0.329267	0.368	0.292	2.68917e-05	c3	TBXAS1
1.71133e-09	-0.454419	0.315	0.396	2.83516e-05	c3	GPR84
1.77086e-09	0.302301	0.565	0.489	2.93379e-05	c3	MXD1
2.11944e-09	0.357025	0.38	0.303	3.51128e-05	c3	TG
2.25458e-09	0.386064	0.153	0.099	3.73516e-05	c3	ZNF330
2.26034e-09	0.393717	0.262	0.196	3.7447e-05	c3	TAPT1
2.30545e-09	0.387057	0.116	0.07	3.81944e-05	c3	NCEH1
2.50969e-09	-0.38479	0.173	0.251	4.15781e-05	c3	TAPBP
2.55314e-09	-0.412949	0.146	0.218	4.22978e-05	c3	SLC16A3
2.66966e-09	0.398598	0.382	0.306	4.42282e-05	c3	JAK2
2.82927e-09	0.292782	0.537	0.465	4.68726e-05	c3	CDS2
2.96101e-09	0.317417	0.567	0.499	4.9055e-05	c3	FGD4
3.44182e-09	-0.513034	0.09	0.151	5.70207e-05	c3	IRF7
3.54561e-09	-0.30659	0.603	0.662	5.87401e-05	c3	C10H15orf48
3.57769e-09	0.351733	0.443	0.371	5.92716e-05	c3	CYTIP
3.81417e-09	-0.488497	0.053	0.107	6.31893e-05	c3	FMNL3
3.9896e-09	0.39121	0.155	0.103	6.60958e-05	c3	UBE2R2
5.80524e-09	0.336961	0.187	0.128	9.61754e-05	c3	ENSBTAG00000054870
6.27929e-09	0.457521	0.233	0.173	0.000104029	c3	PHF21A
7.12213e-09	-0.485004	0.152	0.225	0.000117992	c3	IL1A
8.88749e-09	0.396199	0.226	0.165	0.000147239	c3	PAN3
9.76354e-09	0.523896	0.207	0.148	0.000161753	c3	GLCCI1
1.08206e-08	0.270109	0.558	0.486	0.000179265	c3	PTPRC
1.09973e-08	-0.353585	0.192	0.269	0.000182192	c3	VEGFA
1.27698e-08	0.374587	0.385	0.32	0.000211557	c3	SMARCA5
1.28474e-08	0.463893	0.368	0.304	0.000212843	c3	CDK17
1.29762e-08	0.366308	0.216	0.156	0.000214977	c3	ENSBTAG00000051457
1.33759e-08	0.415913	0.106	0.065	0.000221599	c3	EPB41
1.42521e-08	0.387674	0.342	0.276	0.000236114	c3	ABHD2
1.46101e-08	-0.490488	0.098	0.158	0.000242046	c3	BCL2L15
1.6688e-08	0.472891	0.153	0.103	0.00027647	c3	ETNK1
1.79631e-08	0.333274	0.127	0.081	0.000297594	c3	HIPK3
2.03372e-08	0.411086	0.216	0.157	0.000336926	c3	CDK14
2.12633e-08	0.321217	0.12	0.075	0.000352269	c3	SLC16A12
2.1503e-08	0.337212	0.458	0.393	0.00035624	c3	OXSR1
2.21497e-08	0.346738	0.479	0.414	0.000366954	c3	ETV6
2.25411e-08	-0.424108	0.111	0.173	0.000373438	c3	C6H4orf3
2.48203e-08	-0.577644	0.088	0.144	0.000411199	c3	DDX58
2.7871e-08	0.339732	0.347	0.279	0.000461739	c3	STK38L
3.11548e-08	0.308387	0.394	0.324	0.000516141	c3	ARID4B
3.34022e-08	0.391812	0.228	0.169	0.000553375	c3	PRKCB
3.51574e-08	0.349373	0.235	0.173	0.000582452	c3	SLAMF6
4.57799e-08	0.313788	0.322	0.254	0.000758436	c3	MIDN
4.95062e-08	0.359767	0.422	0.356	0.000820168	c3	BRAF
5.84003e-08	0.283321	0.362	0.291	0.000967517	c3	LST1
6.03717e-08	0.413346	0.159	0.109	0.00100018	c3	ATP9A
6.96294e-08	0.347353	0.167	0.116	0.00115355	c3	PAG1
7.08023e-08	0.265121	0.456	0.391	0.00117298	c3	SAFB
7.79682e-08	0.366011	0.12	0.077	0.0012917	c3	RNF38
8.58132e-08	0.414297	0.201	0.148	0.00142167	c3	SNRK
8.79969e-08	-0.329755	0.23	0.305	0.00145784	c3	TREM1
9.42851e-08	0.297596	0.441	0.377	0.00156202	c3	ENSBTAG00000048699
9.61647e-08	0.405712	0.188	0.136	0.00159316	c3	ARID1B
1.00288e-07	0.300431	0.27	0.208	0.00166147	c3	ENSBTAG00000051981
1.05784e-07	0.385606	0.35	0.289	0.00175253	c3	PPP3CA
1.05928e-07	0.355288	0.215	0.159	0.00175492	c3	TMEM131L
1.14884e-07	0.286287	0.466	0.398	0.00190328	c3	CA12
1.21927e-07	-0.745019	0.08	0.131	0.00201996	c3	CD274
1.2208e-07	-0.434387	0.121	0.18	0.0020225	c3	EIF4A1
1.34639e-07	-0.449764	0.334	0.403	0.00223057	c3	SNX10
1.45275e-07	0.348282	0.188	0.136	0.00240678	c3	ITGAL
1.46669e-07	0.269213	0.535	0.473	0.00242987	c3	PIAS1
1.48813e-07	-0.546042	0.168	0.227	0.00246539	c3	HERC5
1.59214e-07	-0.61851	0.142	0.204	0.0026377	c3	GADD45B
1.65521e-07	-0.402699	0.178	0.241	0.00274218	c3	PSMB9
1.68964e-07	0.383258	0.101	0.062	0.00279923	c3	ITGA4
1.72639e-07	-0.47567	0.087	0.139	0.00286011	c3	IFIT5
1.74151e-07	-0.355154	0.312	0.385	0.00288516	c3	TNFAIP3
1.87356e-07	-0.303697	0.345	0.425	0.00310393	c3	PGAM1
1.94996e-07	0.388609	0.389	0.33	0.00323049	c3	ARHGAP26
1.95319e-07	0.326204	0.317	0.253	0.00323585	c3	EIF4G3
2.00769e-07	0.385193	0.201	0.148	0.00332615	c3	CDK6
2.20981e-07	0.320976	0.161	0.113	0.00366099	c3	DGKD
2.24513e-07	0.354686	0.202	0.148	0.00371951	c3	CPEB4
2.42775e-07	0.315885	0.298	0.237	0.00402206	c3	NDUFV3
2.62461e-07	-0.386395	0.116	0.174	0.00434819	c3	IL1R2
2.75585e-07	-0.596532	0.326	0.386	0.00456562	c3	STAT1
3.07041e-07	-0.328862	0.088	0.142	0.00508675	c3	SEMA4A
3.31184e-07	0.302748	0.379	0.318	0.00548673	c3	MIER1
4.16977e-07	-0.292861	0.729	0.758	0.00690805	c3	ISG20
4.29515e-07	0.388186	0.2	0.149	0.00711577	c3	TSPAN2
4.36254e-07	-0.354678	0.469	0.528	0.00722741	c3	BCL2A1
4.67122e-07	0.442239	0.198	0.149	0.00773881	c3	STK10
4.76908e-07	0.333574	0.342	0.283	0.00790094	c3	KMT2C
4.8616e-07	-0.551908	0.098	0.148	0.00805422	c3	TRANK1
5.24058e-07	0.282729	0.303	0.242	0.00868207	c3	MAP4K4
6.07839e-07	0.313513	0.328	0.269	0.0100701	c3	GLIPR1
6.91674e-07	-0.38383	0.095	0.145	0.011459	c3	CNBP
7.64479e-07	0.591767	0.128	0.086	0.0126651	c3	SMG8
7.88421e-07	0.299669	0.396	0.335	0.0130618	c3	STK17B
7.90194e-07	0.265204	0.203	0.15	0.0130911	c3	RC3H2
8.14514e-07	-0.327067	0.075	0.124	0.013494	c3	PSME1
9.17292e-07	-0.455972	0.099	0.15	0.0151968	c3	STX2
9.22383e-07	0.317214	0.191	0.141	0.0152811	c3	MAP3K3
9.3639e-07	-0.628967	0.089	0.138	0.0155132	c3	MCEMP1
9.63444e-07	0.343981	0.182	0.133	0.0159614	c3	ANKRD44
1.2108e-06	0.300379	0.142	0.099	0.0200592	c3	STAT5B
1.27017e-06	0.326347	0.192	0.142	0.0210429	c3	OSTM1
1.38613e-06	-0.340882	0.075	0.123	0.022964	c3	CYBB
1.51702e-06	-0.412589	0.075	0.121	0.0251325	c3	BTG3
1.57536e-06	-0.555834	0.193	0.248	0.026099	c3	IFIH1
1.5869e-06	-0.314329	0.097	0.148	0.0262902	c3	PCMT1
1.60305e-06	0.280102	0.22	0.166	0.0265577	c3	DENND10
1.6797e-06	0.349287	0.24	0.187	0.0278276	c3	RNGTT
1.74605e-06	-0.304945	0.188	0.25	0.0289268	c3	ST6GALNAC4
2.04642e-06	-0.274291	0.299	0.368	0.033903	c3	PKM
2.08243e-06	0.32765	0.334	0.277	0.0344997	c3	PCF11
2.10434e-06	-0.360097	0.459	0.51	0.0348625	c3	CD24
2.13711e-06	-0.682235	0.069	0.112	0.0354056	c3	CTSB
2.14482e-06	0.283224	0.379	0.318	0.0355332	c3	COP1
2.20449e-06	-0.333919	0.24	0.297	0.0365218	c3	FXYD5
2.32283e-06	0.274731	0.241	0.186	0.0384823	c3	MACROH2A1
2.45166e-06	0.322927	0.312	0.259	0.0406167	c3	NR3C1
2.51544e-06	0.421384	0.152	0.109	0.0416733	c3	PIGB
2.69537e-06	-0.614389	0.739	0.735	0.0446541	c3	S100A8
2.73357e-06	0.256899	0.153	0.109	0.0452871	c3	ELF2
2.88725e-06	-0.491851	0.214	0.27	0.0478331	c3	ACTG1
2.90285e-06	0.333493	0.2	0.153	0.0480914	c3	EP300
2.95883e-06	0.290999	0.198	0.148	0.0490189	c3	CREG1
0	2.60788	0.914	0.355	0	c7	DMXL2
1.53435e-87	1.6072	0.595	0.338	2.54195e-83	c7	GRO1
5.81625e-57	1.07311	0.617	0.392	9.63579e-53	c7	RASGEF1B
6.26997e-48	0.995044	0.343	0.163	1.03875e-43	c7	IL1R2
7.10063e-46	1.01188	0.455	0.256	1.17636e-41	c7	VEGFA
6.53992e-44	1.07419	0.351	0.178	1.08347e-39	c7	BATF3
1.08064e-41	0.802438	0.161	0.054	1.79029e-37	c7	VDAC3
2.49466e-41	0.535278	0.945	0.837	4.13291e-37	c7	NFKBIA
5.09473e-40	0.723458	0.708	0.531	8.44044e-36	c7	NFKB1
7.91383e-38	1.24531	0.27	0.129	1.31108e-33	c7	MCEMP1
8.4354e-38	0.967353	0.75	0.649	1.39749e-33	c7	IL1RN
7.62661e-37	0.912745	0.552	0.374	1.2635e-32	c7	TNFAIP3
1.40567e-36	0.83587	0.522	0.344	2.32877e-32	c7	ARID5B
3.94628e-36	0.635109	0.731	0.593	6.53781e-32	c7	KLHL8
1.77499e-35	1.03088	0.351	0.192	2.94063e-31	c7	CD44
1.40294e-32	-0.348016	0.993	0.993	2.32426e-28	c7	SDS
1.7277e-32	0.656797	0.585	0.406	2.86229e-28	c7	BIRC3
1.89551e-31	0.606061	0.521	0.337	3.1403e-27	c7	CD69
1.96515e-31	0.640756	0.786	0.668	3.25567e-27	c7	DENND5A
1.166e-30	0.962149	0.141	0.052	1.93171e-26	c7	RETN
2.05173e-30	0.855816	0.199	0.088	3.3991e-26	c7	RSPRY1
5.6821e-30	0.692055	0.567	0.384	9.41353e-26	c7	GPR84
1.12515e-29	0.686861	0.269	0.136	1.86403e-25	c7	SLC25A19
5.98667e-29	0.678828	0.418	0.258	9.91811e-25	c7	STX11
8.02352e-29	-0.997757	0.354	0.514	1.32926e-24	c7	CD24
7.46157e-28	-0.588822	0.772	0.832	1.23616e-23	c7	ACTB
8.43114e-27	0.547668	0.706	0.551	1.39679e-22	c7	MEFV
9.0987e-27	0.625444	0.41	0.258	1.50738e-22	c7	METRNL
1.06052e-26	1.44472	0.141	0.057	1.75696e-22	c7	CXCL3
1.25844e-26	-1.06878	0.255	0.423	2.08485e-22	c7	IFIT3
1.27894e-26	0.553633	0.582	0.427	2.11882e-22	c7	PSTPIP2
2.73e-26	0.790445	0.221	0.11	4.52279e-22	c7	ABCA1
8.05692e-26	0.761935	0.275	0.148	1.33479e-21	c7	CD14
1.10193e-25	0.725643	0.396	0.246	1.82557e-21	c7	PRDM1
1.91207e-25	0.526612	0.696	0.575	3.16773e-21	c7	PTPRJ
2.21718e-25	0.540782	0.742	0.61	3.6732e-21	c7	SOD2
2.27382e-25	0.61688	0.654	0.512	3.76704e-21	c7	GSAP
7.3879e-25	0.650297	0.349	0.209	1.22395e-20	c7	NFKB2
8.28444e-25	0.789348	0.174	0.079	1.37248e-20	c7	TRAF1
1.21121e-24	0.40144	0.96	0.907	2.00662e-20	c7	SAMSN1
2.39493e-24	0.651991	0.203	0.099	3.96768e-20	c7	FMNL3
2.40462e-23	-0.563711	0.711	0.812	3.98374e-19	c7	ANXA1
2.44285e-23	0.558207	0.122	0.048	4.04708e-19	c7	RNF41
3.12801e-23	0.559432	0.588	0.444	5.18217e-19	c7	SUSD6
7.22438e-23	0.633971	0.413	0.27	1.19686e-18	c7	MAP3K8
6.29248e-22	0.614643	0.479	0.34	1.04248e-17	c7	MB21D2
1.06315e-21	-1.99658	0.174	0.307	1.76132e-17	c7	SERPINB4
1.59748e-21	0.653072	0.181	0.089	2.64655e-17	c7	PDXK
1.95625e-21	-0.749577	0.445	0.567	3.24092e-17	c7	VIM
7.28316e-21	-1.18691	0.185	0.317	1.2066e-16	c7	IFIT1
1.21972e-20	0.564173	0.152	0.069	2.0207e-16	c7	ICAM1
1.44376e-20	-0.685669	0.325	0.47	2.39188e-16	c7	FKBP11
2.51671e-20	0.732632	0.165	0.08	4.16943e-16	c7	OLR1
1.36299e-19	0.622863	0.262	0.152	2.25806e-15	c7	TYK2
1.83851e-19	-0.56383	0.364	0.508	3.04585e-15	c7	CORO1A
2.47965e-19	0.677386	0.249	0.143	4.10804e-15	c7	STX2
1.07608e-18	0.649135	0.18	0.094	1.78274e-14	c7	SLC30A4
1.19534e-18	0.411671	0.617	0.472	1.98033e-14	c7	PELI1
1.77234e-18	0.299226	0.977	0.94	2.93624e-14	c7	PDE4B
3.01265e-18	-0.511499	0.796	0.845	4.99105e-14	c7	DUSP2
5.35795e-18	-0.357012	0.746	0.817	8.87652e-14	c7	CYSTM1
6.02199e-18	0.610425	0.203	0.112	9.97663e-14	c7	POLB
7.30817e-18	-0.36098	0.876	0.905	1.21074e-13	c7	COTL1
8.52696e-18	-1.86982	0.165	0.279	1.41266e-13	c7	ENSBTAG00000048835
9.18853e-18	0.447937	0.637	0.52	1.52226e-13	c7	BCL2A1
1.07481e-17	-1.18516	0.252	0.377	1.78064e-13	c7	IFIT2
1.58957e-17	-0.570319	0.355	0.496	2.63344e-13	c7	ARHGAP15
1.70777e-17	0.515879	0.353	0.235	2.82925e-13	c7	CYLD
2.77617e-17	-0.675957	0.257	0.392	4.59928e-13	c7	DHRS9
2.90754e-17	0.683321	0.302	0.189	4.81693e-13	c7	CSF1
4.01508e-17	-1.25892	0.091	0.201	6.65178e-13	c7	ENSBTAG00000049569
8.90335e-17	0.418528	0.619	0.486	1.47502e-12	c7	TNIP1
1.8679e-16	0.510594	0.454	0.329	3.09455e-12	c7	STX6
2.72866e-16	0.567537	0.398	0.282	4.52057e-12	c7	RNF13
4.19776e-16	0.552264	0.131	0.063	6.95442e-12	c7	CLEC7A
4.57327e-16	0.464293	0.641	0.539	7.57654e-12	c7	CD81
6.64045e-16	0.841328	0.115	0.053	1.10012e-11	c7	CYP3A4
8.80567e-16	-0.574045	0.397	0.518	1.45884e-11	c7	SLA
1.26523e-15	0.622145	0.114	0.053	2.09611e-11	c7	RCL1
1.71201e-15	1.03893	0.114	0.053	2.83629e-11	c7	PARD3
2.14286e-15	0.58001	0.305	0.202	3.55007e-11	c7	BMP2K
3.13727e-15	0.510249	0.556	0.442	5.19751e-11	c7	NIBAN1
4.72566e-15	-0.424632	0.549	0.645	7.829e-11	c7	OAZ1
6.67674e-15	-0.305658	0.837	0.887	1.10614e-10	c7	TPT1
7.02316e-15	0.596483	0.152	0.08	1.16353e-10	c7	KMO
8.49804e-15	-0.304267	0.965	0.974	1.40787e-10	c7	BASP1
8.78609e-15	0.732146	0.186	0.106	1.45559e-10	c7	SLC39A8
9.24402e-15	0.632206	0.225	0.135	1.53146e-10	c7	ALCAM
9.62149e-15	-0.978871	0.163	0.271	1.59399e-10	c7	ACTG1
1.06225e-14	0.518547	0.256	0.162	1.75983e-10	c7	IK
1.23828e-14	0.476526	0.22	0.131	2.05146e-10	c7	SLC20A1
1.78088e-14	-0.498736	0.371	0.485	2.95039e-10	c7	MBP
1.93882e-14	0.394569	0.356	0.24	3.21204e-10	c7	RELB
4.13539e-14	0.307278	0.499	0.369	6.8511e-10	c7	IER3
5.03831e-14	-0.549886	0.246	0.366	8.34697e-10	c7	C5AR2
5.55387e-14	0.400533	0.6	0.494	9.2011e-10	c7	DDX3X
5.87575e-14	0.492598	0.236	0.145	9.73435e-10	c7	AGTRAP
7.15198e-14	0.512677	0.355	0.249	1.18487e-09	c7	HIF1A
7.49623e-14	-0.862259	0.17	0.278	1.2419e-09	c7	LIPA
1.19348e-13	0.450072	0.156	0.085	1.97723e-09	c7	TLR2
1.24151e-13	0.440421	0.212	0.127	2.0568e-09	c7	ENSBTAG00000054857
1.46546e-13	-0.338465	0.701	0.775	2.42782e-09	c7	VNN2
1.71455e-13	-0.620303	0.242	0.349	2.8405e-09	c7	TALDO1
2.61016e-13	0.518456	0.385	0.279	4.32426e-09	c7	ARRDC4
2.65994e-13	0.415732	0.147	0.078	4.40672e-09	c7	RHOH
3.26155e-13	0.392487	0.128	0.066	5.4034e-09	c7	IL4R
4.00274e-13	0.397943	0.642	0.54	6.63135e-09	c7	AKAP13
4.22585e-13	0.63196	0.159	0.089	7.00096e-09	c7	MED12L
1.07743e-12	0.327609	0.692	0.585	1.78497e-08	c7	SGK1
1.37687e-12	-0.464844	0.553	0.643	2.28106e-08	c7	ENSBTAG00000019018
1.6842e-12	0.518685	0.258	0.169	2.79022e-08	c7	IKBKB
2.04294e-12	0.445746	0.347	0.25	3.38454e-08	c7	MKNK1
3.63591e-12	-0.38136	0.43	0.545	6.02361e-08	c7	TSC22D3
4.76652e-12	0.337222	0.675	0.588	7.89669e-08	c7	GRB2
8.61145e-12	-0.39941	0.673	0.76	1.42666e-07	c7	DUSP1
8.6994e-12	-0.443782	0.32	0.424	1.44123e-07	c7	CLEC12A
9.66928e-12	-0.570566	0.32	0.415	1.60191e-07	c7	UCP2
9.73683e-12	0.434999	0.19	0.115	1.6131e-07	c7	BTG3
1.55175e-11	-0.338792	0.387	0.5	2.57078e-07	c7	STK17A
1.85975e-11	-0.356877	0.706	0.782	3.08105e-07	c7	HSP90AA1
2.08401e-11	0.574321	0.278	0.191	3.45258e-07	c7	NINJ1
3.02083e-11	-0.53142	0.279	0.377	5.00462e-07	c7	ITM2B
3.93504e-11	0.397616	0.569	0.478	6.51918e-07	c7	SDCBP
4.31409e-11	-0.484519	0.236	0.339	7.14715e-07	c7	SELPLG
4.39995e-11	-0.392575	0.269	0.38	7.2894e-07	c7	CYTIP
4.82118e-11	0.512953	0.214	0.137	7.98726e-07	c7	NLRP3
8.05407e-11	0.425776	0.409	0.307	1.33432e-06	c7	NAIP
1.66505e-10	-0.687988	0.825	0.847	2.75849e-06	c7	S100A12
1.67787e-10	0.387014	0.519	0.419	2.77972e-06	c7	XDH
1.7791e-10	-0.517543	0.265	0.364	2.94744e-06	c7	LMNB1
2.50859e-10	0.387392	0.112	0.06	4.15598e-06	c7	CSTB.1
2.61355e-10	0.305512	0.393	0.289	4.32987e-06	c7	SERPINE1
2.63067e-10	-0.575181	0.465	0.549	4.35823e-06	c7	S100A11
2.68576e-10	1.14989	0.123	0.069	4.4495e-06	c7	PTX3
4.80196e-10	0.415323	0.204	0.133	7.9554e-06	c7	ENSBTAG00000052226
6.5951e-10	0.455129	0.302	0.217	1.09261e-05	c7	PIK3AP1
6.69187e-10	-0.386164	0.713	0.758	1.10864e-05	c7	ISG20
7.091e-10	0.340726	0.11	0.059	1.17477e-05	c7	BHLHE40
7.40246e-10	0.345107	0.385	0.29	1.22636e-05	c7	PTMA
8.68978e-10	0.395724	0.104	0.056	1.43964e-05	c7	TMEM87A
9.26343e-10	-0.52201	0.169	0.255	1.53467e-05	c7	IRF9
1.04361e-09	-0.266101	0.919	0.93	1.72895e-05	c7	H3-3B
1.08236e-09	-0.270278	0.808	0.85	1.79314e-05	c7	FTH1
1.08264e-09	0.411293	0.271	0.191	1.79361e-05	c7	YIPF4
1.26468e-09	0.416007	0.183	0.116	2.0952e-05	c7	PIM3
1.26866e-09	0.330183	0.634	0.548	2.10178e-05	c7	CXCR4
1.39968e-09	0.381759	0.637	0.579	2.31885e-05	c7	GPCPD1
1.58065e-09	-0.359173	0.367	0.47	2.61867e-05	c7	SAMD9
1.60398e-09	0.478325	0.103	0.056	2.65732e-05	c7	TBC1D8
1.80037e-09	-0.295352	0.646	0.705	2.98268e-05	c7	ARPC2
1.80916e-09	0.377485	0.245	0.168	2.99724e-05	c7	NSMCE2
2.45888e-09	0.353654	0.311	0.224	4.07363e-05	c7	ARHGEF2
2.532e-09	0.398574	0.148	0.089	4.19477e-05	c7	ADORA2A
2.79174e-09	0.369085	0.113	0.063	4.62508e-05	c7	PSME3IP1
3.21117e-09	-0.56924	0.228	0.31	5.31994e-05	c7	TG
3.38714e-09	0.343554	0.109	0.06	5.61147e-05	c7	MGLL
4.01529e-09	-0.46848	0.159	0.244	6.65214e-05	c7	NDUFV3
4.27219e-09	0.375674	0.128	0.076	7.07774e-05	c7	TMOD3
4.37883e-09	-0.582919	0.076	0.144	7.2544e-05	c7	VSTM1
4.60811e-09	0.410928	0.423	0.333	7.63425e-05	c7	NFKBIZ
7.42742e-09	0.356741	0.117	0.067	0.00012305	c7	ATF6
8.04248e-09	0.433132	0.126	0.074	0.00013324	c7	PRKCH
8.81587e-09	0.336858	0.134	0.08	0.000146052	c7	ACOD1
8.88007e-09	-0.324436	0.602	0.669	0.000147116	c7	C5AR1
1.04476e-08	0.519143	0.395	0.307	0.000173086	c7	JAK2
1.11036e-08	0.447867	0.207	0.141	0.000183953	c7	MICU1
1.23659e-08	-0.460481	0.069	0.135	0.000204866	c7	ALDH2
1.31541e-08	0.412512	0.653	0.594	0.000217924	c7	FYB1
1.3185e-08	-0.377095	0.159	0.241	0.000218437	c7	LSP1
1.5764e-08	0.38584	0.321	0.242	0.000261162	c7	MAP4K4
1.73054e-08	-0.764678	0.435	0.489	0.000286698	c7	PNP
2.04729e-08	0.407018	0.404	0.319	0.000339174	c7	STEAP4
2.18491e-08	-0.451565	0.121	0.193	0.000361974	c7	ADAM8
2.30272e-08	-0.350202	0.52	0.598	0.000381491	c7	RPL39
2.60039e-08	-0.268836	0.496	0.588	0.000430807	c7	XPO6
2.81804e-08	0.421762	0.246	0.177	0.000466865	c7	ASH1L
2.84522e-08	-0.441288	0.231	0.318	0.000471367	c7	LIMD2
2.9428e-08	-0.501751	0.319	0.396	0.000487534	c7	HMGB2
3.01441e-08	-0.378064	0.098	0.17	0.000499398	c7	DHX34
4.07886e-08	-0.352763	0.353	0.436	0.000675744	c7	MYL6
5.41178e-08	-0.757547	0.059	0.116	0.000896569	c7	APOBEC3Z1
5.72181e-08	-0.546953	0.467	0.535	0.000947931	c7	PLAC8B
6.84898e-08	-0.426051	0.278	0.35	0.00113467	c7	YPEL3
7.1634e-08	-0.372929	0.32	0.403	0.00118676	c7	NFE2
7.36104e-08	0.416552	0.3	0.228	0.0012195	c7	BAZ1A
7.92026e-08	-0.615683	0.079	0.139	0.00131215	c7	IFIT5
7.97914e-08	-0.311476	0.458	0.532	0.0013219	c7	GABARAPL2
8.11006e-08	0.339162	0.183	0.123	0.00134359	c7	PARP11
8.2667e-08	-0.365088	0.241	0.32	0.00136954	c7	ACTN4
8.79583e-08	0.437366	0.195	0.134	0.0014572	c7	ZEB2
8.98118e-08	-0.304629	0.428	0.521	0.00148791	c7	PTMS
9.48425e-08	0.354732	0.128	0.079	0.00157126	c7	GPAT4
9.76075e-08	0.401688	0.516	0.437	0.00161706	c7	ADGRE1
9.88874e-08	0.294439	0.456	0.378	0.00163827	c7	GPBP1
1.10093e-07	0.270272	0.235	0.164	0.00182391	c7	PSEN1
1.25581e-07	0.358232	0.282	0.209	0.0020805	c7	ZNF292
1.47646e-07	-0.32327	0.194	0.276	0.00244605	c7	GLIPR1
1.52257e-07	0.405059	0.125	0.077	0.00252244	c7	RSBN1
1.63333e-07	-0.40603	0.185	0.255	0.00270593	c7	PBX2
1.65333e-07	-0.499385	0.177	0.248	0.00273908	c7	GLIPR2
1.72848e-07	-0.31593	0.694	0.734	0.00286357	c7	TSPO
1.76744e-07	-0.54063	0.318	0.392	0.00292812	c7	OSM
1.85274e-07	0.332034	0.219	0.155	0.00306943	c7	EPG5
1.856e-07	-0.591776	0.156	0.226	0.00307484	c7	CCL16
1.91754e-07	-0.428395	0.105	0.172	0.00317679	c7	CCND3
2.0313e-07	0.522076	0.299	0.233	0.00336525	c7	SVIL
2.55261e-07	-0.40751	0.224	0.297	0.00422891	c7	ALOX5AP
2.64319e-07	0.404288	0.136	0.087	0.00437898	c7	GTDC1
2.66942e-07	0.353758	0.143	0.092	0.00442243	c7	ANKRD33B
2.73252e-07	-0.31991	0.457	0.519	0.00452697	c7	ENSBTAG00000020684
2.74265e-07	-0.359747	0.097	0.161	0.00454374	c7	TNFSF14
2.7456e-07	-0.276742	0.484	0.573	0.00454863	c7	PFKFB3
2.77394e-07	-0.348616	0.231	0.31	0.00459558	c7	ENSBTAG00000049346
2.82389e-07	-0.436787	0.061	0.116	0.00467833	c7	KLF13
2.87637e-07	-0.278546	0.567	0.632	0.00476528	c7	RIDA
3.18403e-07	0.333869	0.173	0.117	0.00527499	c7	SNW1
3.23461e-07	-0.395707	0.087	0.147	0.00535877	c7	ENSBTAG00000052465
3.25019e-07	0.387982	0.174	0.118	0.00538459	c7	CYBB
3.33939e-07	0.297286	0.371	0.292	0.00553237	c7	IFNGR2
3.40954e-07	-0.487613	0.157	0.227	0.00564858	c7	HERC5
3.4481e-07	-0.354584	0.327	0.402	0.00571247	c7	GPAT3
3.6282e-07	0.399456	0.283	0.216	0.00601083	c7	STAM2
3.65281e-07	-0.487804	0.073	0.129	0.00605161	c7	FNIP2
3.70371e-07	0.341024	0.709	0.656	0.00613594	c7	C10H15orf48
3.7455e-07	0.278796	0.394	0.316	0.00620518	c7	PRRC2C
3.78514e-07	0.261009	0.672	0.603	0.00627085	c7	PNRC1
3.85307e-07	-0.392507	0.11	0.174	0.00638338	c7	MKRN1
3.90414e-07	0.286396	0.495	0.408	0.00646798	c7	SNX18
4.57981e-07	0.32333	0.346	0.271	0.00758738	c7	SAFB2
4.9317e-07	-0.440349	0.096	0.156	0.00817034	c7	PMF1
5.06581e-07	0.317956	0.268	0.199	0.00839253	c7	SNAPC1
5.51237e-07	0.389735	0.21	0.148	0.00913234	c7	CLEC5A
5.52484e-07	0.456788	0.22	0.16	0.00915301	c7	THOC2
5.73798e-07	0.323781	0.47	0.396	0.00950611	c7	SNX10
5.87754e-07	-0.342971	0.138	0.206	0.00973733	c7	ARHGAP30
5.97756e-07	0.26925	0.72	0.671	0.00990302	c7	TANK
6.54096e-07	-0.431586	0.205	0.277	0.0108364	c7	TKT
7.09917e-07	0.270883	0.549	0.481	0.0117612	c7	VPS13B
7.88304e-07	0.279652	0.135	0.087	0.0130598	c7	ZC3H12A
8.28165e-07	0.313871	0.402	0.329	0.0137202	c7	FGR
8.38151e-07	0.277708	0.14	0.091	0.0138856	c7	HIVEP3
8.46208e-07	0.26615	0.178	0.122	0.0140191	c7	ADAM17
8.71523e-07	-0.441727	0.181	0.251	0.0144385	c7	SLC25A33
8.97974e-07	0.295347	0.163	0.109	0.0148767	c7	PRKAA1
9.63912e-07	-0.598557	0.09	0.145	0.0159691	c7	ENSBTAG00000022489
1.05825e-06	0.416565	0.286	0.218	0.017532	c7	IL1A
1.10245e-06	-0.429108	0.055	0.106	0.0182644	c7	SLMAP
1.13864e-06	-0.352252	0.705	0.752	0.0188638	c7	TMSB4X
1.174e-06	0.366633	0.283	0.22	0.0194497	c7	MAPK6
1.20393e-06	0.423737	0.199	0.142	0.0199455	c7	RAB27A
1.25336e-06	0.335195	0.149	0.099	0.0207644	c7	GIGYF2
1.53542e-06	-0.369432	0.66	0.698	0.0254373	c7	CFD
1.65515e-06	0.332953	0.101	0.062	0.0274208	c7	SKIL
1.69215e-06	-0.558221	0.128	0.187	0.0280339	c7	HERC6
1.76424e-06	-0.353603	0.14	0.206	0.0292281	c7	CDKN2D
1.97462e-06	0.281408	0.548	0.471	0.0327135	c7	ZFAND3
2.02143e-06	0.267283	0.315	0.242	0.033489	c7	CREB1
2.03896e-06	-0.462372	0.089	0.143	0.0337795	c7	TPM4
2.04208e-06	0.369457	0.416	0.344	0.0338311	c7	IGSF6
2.13778e-06	0.321391	0.152	0.102	0.0354166	c7	SH3BGRL
2.22691e-06	-0.329313	0.149	0.213	0.0368932	c7	GMIP
2.24467e-06	0.509329	0.141	0.095	0.0371874	c7	HPCAL1
2.34307e-06	0.313039	0.178	0.125	0.0388176	c7	UTP6
2.60412e-06	0.291654	0.168	0.117	0.0431424	c7	NFKBIE
2.61498e-06	-0.431594	0.084	0.137	0.0433223	c7	CORO2A
0	2.05688	1	0.448	0	c1	CXCL2
3.85646e-45	0.520517	0.967	0.929	6.389e-41	c1	CXCL8
8.40242e-25	-2.07758	0.223	0.336	1.39203e-20	c1	ISG15
9.0429e-17	-0.297474	0.855	0.901	1.49814e-12	c1	ENSBTAG00000046324
4.92113e-16	-1.01402	0.074	0.148	8.15283e-12	c1	ENSBTAG00000022489
7.2179e-15	-0.790114	0.227	0.317	1.19579e-10	c1	IFIT1
3.28537e-14	-0.509497	0.293	0.389	5.44287e-10	c1	STAT1
3.81417e-13	-0.525719	0.148	0.229	6.31893e-09	c1	HERC5
4.63965e-13	-0.302286	0.675	0.737	7.6865e-09	c1	LYN
4.48038e-12	-0.72214	0.086	0.15	7.42265e-08	c1	TRANK1
7.06406e-12	-0.472348	0.454	0.538	1.1703e-07	c1	PLAC8B
8.01304e-12	-1.29538	0.234	0.306	1.32752e-07	c1	SERPINB4
1.76528e-11	-0.472438	0.46	0.529	2.92454e-07	c1	BCL2A1
2.1141e-11	-0.990632	0.135	0.2	3.50244e-07	c1	ENSBTAG00000049569
2.2839e-11	-0.385107	0.404	0.483	3.78374e-07	c1	PELI1
2.96676e-11	-0.439247	0.365	0.439	4.91504e-07	c1	PSTPIP2
2.97369e-11	-1.03176	0.131	0.198	4.92651e-07	c1	CSF1
4.17106e-11	-0.557046	0.098	0.162	6.91019e-07	c1	PARP14
1.18057e-10	-0.703047	0.31	0.384	1.95585e-06	c1	DMXL2
1.20291e-10	-0.451579	0.181	0.255	1.99286e-06	c1	CTSS
1.54341e-10	-0.893757	0.081	0.139	2.55697e-06	c1	MCEMP1
1.82289e-10	-0.540434	0.092	0.152	3.01999e-06	c1	IRF7
2.10643e-10	-0.601081	0.058	0.112	3.48972e-06	c1	ATP8B4
3.06151e-10	-0.463401	0.082	0.14	5.07201e-06	c1	IFIT5
1.44026e-09	-0.569691	0.202	0.269	2.38609e-05	c1	STX11
3.24484e-09	0.360046	0.409	0.344	5.37573e-05	c1	GRO1
6.48362e-09	-0.386687	0.49	0.556	0.000107414	c1	CXCR4
6.61183e-09	-0.459824	0.129	0.189	0.000109538	c1	HERC6
6.81564e-09	-0.2628	0.523	0.601	0.000112915	c1	FYB1
7.83179e-09	-0.566506	0.187	0.249	0.000129749	c1	IFIH1
7.93903e-09	0.27438	0.775	0.72	0.000131526	c1	FOS
1.0304e-08	0.305044	0.573	0.502	0.000170706	c1	CD24
1.11758e-08	-0.320894	0.727	0.759	0.00018515	c1	ISG20
1.30572e-08	-0.530854	0.092	0.144	0.000216319	c1	DDX58
2.08133e-08	-0.509573	0.294	0.357	0.000344814	c1	GTF2B
3.59501e-08	-0.812581	0.083	0.131	0.000595586	c1	CD274
4.28297e-08	-0.591935	0.134	0.189	0.00070956	c1	BATF3
1.06515e-07	-1.14478	0.225	0.277	0.00176463	c1	ENSBTAG00000048835
1.12031e-07	-0.411301	0.159	0.214	0.00185602	c1	RICTOR
1.13831e-07	-0.616604	0.234	0.287	0.00188584	c1	ARRDC4
1.25448e-07	-0.417028	0.212	0.268	0.0020783	c1	TENT2
1.57929e-07	-0.360115	0.08	0.125	0.0026164	c1	PARP12
1.84493e-07	-0.432975	0.214	0.271	0.00305649	c1	USP25
1.89012e-07	-0.543758	0.352	0.405	0.00313136	c1	RASGEF1B
2.17662e-07	-0.460117	0.124	0.174	0.003606	c1	ENSBTAG00000019432
2.64912e-07	-0.430458	0.157	0.21	0.0043888	c1	EIF2AK2
4.03722e-07	-0.7205	0.299	0.348	0.00668846	c1	CD69
7.91673e-07	-0.463662	0.114	0.159	0.0131157	c1	TYK2
8.47502e-07	-0.254309	0.429	0.486	0.0140406	c1	SDCBP
8.51517e-07	-0.428507	0.164	0.214	0.0141071	c1	ZNFX1
1.01478e-06	-0.824504	0.323	0.375	0.0168118	c1	IFIT2
1.17507e-06	-0.386038	0.173	0.224	0.0194673	c1	PIK3AP1
2.57318e-06	-0.287888	0.54	0.583	0.0426299	c1	PTPRJ
2.75451e-06	-0.275196	0.444	0.495	0.0456339	c1	TNIP1
6.30924e-141	1.04996	0.995	0.854	1.04525e-136	c28	S100A9
1.36044e-139	1.03539	0.995	0.842	2.25384e-135	c28	S100A12
5.91227e-131	0.956502	0.997	0.961	9.79486e-127	c28	ENSBTAG00000048980
2.57268e-128	1.08663	0.981	0.728	4.26215e-124	c28	S100A8
1.73442e-85	0.566495	1	0.993	2.87341e-81	c28	SDS
6.79875e-62	0.893383	0.882	0.728	1.12635e-57	c28	TSPO
1.27177e-54	0.637008	0.97	0.902	2.10695e-50	c28	COTL1
7.65599e-40	-0.8343	0.889	0.933	1.26837e-35	c28	CXCL8
1.81775e-36	-1.15472	0.398	0.624	3.01147e-32	c28	MARCKSL1
1.54347e-32	0.779223	0.656	0.458	2.55707e-28	c28	FKBP11
2.64911e-31	0.475362	0.952	0.879	4.38878e-27	c28	TYROBP
6.06073e-31	0.775548	0.725	0.557	1.00408e-26	c28	VIM
8.89281e-31	0.787465	0.578	0.394	1.47327e-26	c28	NFE2
2.93285e-30	0.457955	0.957	0.92	4.85886e-26	c28	TMSB10
1.19727e-28	0.794435	0.575	0.388	1.98352e-24	c28	HMGB2
2.54072e-27	0.499225	0.866	0.763	4.20921e-23	c28	ENSBTAG00000004043
5.37028e-27	0.420252	0.903	0.828	8.89694e-23	c28	ACTB
5.11949e-26	-0.535319	0.97	0.974	8.48145e-22	c28	BASP1
8.1743e-25	-1.45352	0.215	0.406	1.35424e-20	c28	HSD11B1
5.59961e-24	-1.04942	0.584	0.735	9.27687e-20	c28	PLEK
6.91462e-24	0.781156	0.498	0.341	1.14554e-19	c28	TALDO1
7.39989e-23	0.471281	0.881	0.769	1.22594e-18	c28	VNN2
7.98513e-23	0.644667	0.642	0.498	1.3229e-18	c28	CORO1A
9.57524e-22	-1.63301	0.334	0.488	1.58633e-17	c28	CXCL2
2.76697e-21	0.516506	0.605	0.445	4.58404e-17	c28	JAML
6.49463e-21	0.783393	0.363	0.219	1.07597e-16	c28	CCL16
1.7911e-20	0.689123	0.525	0.381	2.96731e-16	c28	FGL2
3.86825e-20	-0.755806	0.634	0.76	6.40853e-16	c28	MAML2
8.95664e-20	0.651482	0.621	0.479	1.48385e-15	c28	CEBPD
1.05245e-19	0.37363	0.904	0.836	1.74359e-15	c28	CSF3R
1.6684e-19	-0.931641	0.318	0.483	2.76403e-15	c28	PELI1
3.03217e-19	-0.469545	0.868	0.918	5.0234e-15	c28	ANTXR2
8.44089e-19	-0.959002	0.357	0.521	1.3984e-14	c28	ATP2B1
5.53691e-18	0.692281	0.244	0.131	9.173e-14	c28	SCARB1
6.81556e-18	0.336219	0.833	0.692	1.12913e-13	c28	CFD
1.04701e-17	0.764908	0.264	0.15	1.73458e-13	c28	PMF1
1.79232e-17	0.418423	0.745	0.641	2.96934e-13	c28	RNASE6
3.74057e-17	-0.623815	0.439	0.604	6.19701e-13	c28	PLAU
6.38658e-17	0.694051	0.352	0.23	1.05806e-12	c28	MSRB1
9.30507e-17	0.742456	0.4	0.27	1.54157e-12	c28	TKT
1.53406e-16	0.440736	0.729	0.627	2.54147e-12	c28	RIDA
1.68162e-16	-0.892374	0.153	0.311	2.78593e-12	c28	TG
4.07877e-16	-1.14579	0.108	0.249	6.75729e-12	c28	IFIH1
4.40171e-16	0.715065	0.124	0.052	7.29231e-12	c28	ENSBTAG00000023648
5.17042e-16	0.357588	0.823	0.748	8.56583e-12	c28	TMSB4X
1.432e-15	-1.31231	0.204	0.349	2.37239e-11	c28	CD69
1.12301e-14	-1.01149	0.236	0.378	1.86048e-10	c28	IER3
1.17155e-14	-0.659231	0.377	0.522	1.9409e-10	c28	GSAP
1.27484e-14	-1.03549	0.068	0.188	2.11203e-10	c28	HERC6
2.38005e-14	0.497814	0.608	0.514	3.94304e-10	c28	ENSBTAG00000020684
2.41986e-14	0.618679	0.42	0.303	4.00898e-10	c28	MTDH
4.28326e-14	0.561447	0.457	0.332	7.09607e-10	c28	SELPLG
5.14904e-14	0.46779	0.718	0.637	8.53041e-10	c28	ENSBTAG00000019018
6.75779e-14	-0.645548	0.382	0.535	1.11956e-09	c28	ANKRD22
1.29392e-13	-2.0378	0.205	0.332	2.14363e-09	c28	ISG15
1.38644e-13	0.632674	0.272	0.17	2.29691e-09	c28	EMC3
1.49268e-13	0.440344	0.662	0.579	2.47293e-09	c28	CYBA
1.62859e-13	0.545575	0.463	0.344	2.69809e-09	c28	YPEL3
1.90355e-13	-1.05799	0.045	0.149	3.15362e-09	c28	TRANK1
2.06577e-13	0.463607	0.682	0.601	3.42237e-09	c28	GMFG
2.87812e-13	-0.617636	0.204	0.35	4.76819e-09	c28	MB21D2
5.71379e-13	-0.874715	0.107	0.228	9.46604e-09	c28	HERC5
8.4596e-13	-0.694267	0.406	0.543	1.4015e-08	c28	NFKB1
8.46623e-13	0.492317	0.497	0.394	1.4026e-08	c28	NFAM1
9.03939e-13	0.671366	0.365	0.252	1.49756e-08	c28	GPX1
1.35215e-12	0.722021	0.5	0.408	2.24011e-08	c28	UCP2
1.82345e-12	0.378677	0.744	0.66	3.02092e-08	c28	NCF1
1.93049e-12	-1.1651	0.046	0.146	3.19824e-08	c28	ENSBTAG00000022489
1.96991e-12	-1.16652	0.226	0.352	3.26355e-08	c28	GRO1
1.98513e-12	-0.850914	0.121	0.242	3.28876e-08	c28	ABTB2
3.11174e-12	0.596471	0.291	0.192	5.15521e-08	c28	ENSBTAG00000040602
3.69311e-12	0.30244	0.879	0.812	6.11837e-08	c28	CYSTM1
4.71983e-12	-0.911159	0.059	0.161	7.81935e-08	c28	PARP14
6.65157e-12	0.273816	0.653	0.503	1.10197e-07	c28	CD24
1.28957e-11	0.65587	0.21	0.127	2.13642e-07	c28	SERINC2
1.53526e-11	-1.02534	0.197	0.315	2.54347e-07	c28	IFIT1
2.2458e-11	-0.53542	0.47	0.586	3.72062e-07	c28	ELL2
2.86914e-11	-0.674496	0.102	0.214	4.75331e-07	c28	ZNFX1
2.96243e-11	-0.441192	0.658	0.754	4.90785e-07	c28	RABGEF1
3.04089e-11	0.580287	0.287	0.192	5.03783e-07	c28	GLRX
4.02552e-11	-0.446482	0.425	0.562	6.66907e-07	c28	MEFV
4.44488e-11	-0.80587	0.28	0.405	7.36383e-07	c28	RASGEF1B
4.57367e-11	-0.550148	0.385	0.517	7.57719e-07	c28	EGR1
5.71762e-11	-0.45428	0.468	0.609	9.47237e-07	c28	RAPGEF1
5.8849e-11	-0.538134	0.299	0.438	9.74951e-07	c28	PSTPIP2
5.9662e-11	0.474064	0.514	0.435	9.88421e-07	c28	SERF2
6.59173e-11	-0.428751	0.447	0.584	1.09205e-06	c28	PTPRJ
6.59199e-11	0.266086	0.885	0.815	1.0921e-06	c28	SELL
6.78044e-11	-0.484763	0.393	0.529	1.12332e-06	c28	BCL2A1
1.50386e-10	-1.33781	0.102	0.199	2.49144e-06	c28	ENSBTAG00000049569
1.80907e-10	-0.302142	0.896	0.943	2.99708e-06	c28	PDE4B
1.85139e-10	-0.614589	0.115	0.224	3.0672e-06	c28	PIK3AP1
2.48842e-10	-0.599222	0.196	0.316	4.12256e-06	c28	CDKN1A
2.7845e-10	-0.730227	0.549	0.656	4.61309e-06	c28	IL1RN
2.84938e-10	0.662618	0.253	0.167	4.72057e-06	c28	CCND3
3.59393e-10	0.503032	0.46	0.37	5.95407e-06	c28	ITM2B
5.59654e-10	-0.277648	0.965	0.98	9.27178e-06	c28	BTG1
5.70491e-10	-1.01062	0.121	0.224	9.45133e-06	c28	IL1A
6.68898e-10	0.346693	0.556	0.469	1.10816e-05	c28	VSIR
9.95633e-10	0.335652	0.635	0.55	1.64946e-05	c28	LAPTM5
1.01637e-09	-0.497739	0.717	0.773	1.68383e-05	c28	JMJD1C
1.57975e-09	-0.662696	0.266	0.386	2.61717e-05	c28	STAT1
1.79678e-09	-0.435619	0.912	0.909	2.97673e-05	c28	SAMSN1
2.22592e-09	-0.523337	0.209	0.327	3.68768e-05	c28	SMARCA5
2.38659e-09	-0.665636	0.11	0.21	3.95387e-05	c28	EIF2AK2
2.43725e-09	-0.42206	0.285	0.409	4.03779e-05	c28	SRRM2
3.12059e-09	-1.38066	0.105	0.196	5.16989e-05	c28	CSF1
3.78677e-09	0.427015	0.295	0.204	6.27355e-05	c28	MYO1F
4.06518e-09	0.469314	0.234	0.152	6.73479e-05	c28	BCL2L15
4.27129e-09	-0.515288	0.325	0.447	7.07625e-05	c28	BABAM2
4.32895e-09	0.41411	0.694	0.64	7.17176e-05	c28	OAZ1
5.41832e-09	-0.475318	0.568	0.676	8.97653e-05	c28	TANK
5.90942e-09	-0.510888	0.283	0.407	9.79013e-05	c28	FNBP4
6.81278e-09	0.364808	0.537	0.442	0.000112867	c28	EHD1
8.21554e-09	-0.627409	0.076	0.163	0.000136107	c28	ENSBTAG00000051768
8.63009e-09	-0.446476	0.363	0.493	0.000142975	c28	USP15
9.07034e-09	0.45503	0.341	0.252	0.000150268	c28	UBALD2
9.34435e-09	0.300651	0.694	0.621	0.000154808	c28	ALDOA
1.08724e-08	-0.670791	0.062	0.143	0.000180122	c28	DDX58
1.16559e-08	0.499094	0.331	0.247	0.000193104	c28	RPL37
1.39188e-08	0.470819	0.416	0.328	0.000230592	c28	CNN2
1.46455e-08	0.496243	0.377	0.291	0.000242632	c28	ALOX5AP
1.60086e-08	-0.68032	0.166	0.266	0.000265214	c28	FNDC3B
1.71997e-08	0.484604	0.293	0.21	0.000284947	c28	ARHGDIB
1.8405e-08	0.363874	0.317	0.226	0.000304916	c28	FCN1
2.26935e-08	-0.487981	0.285	0.4	0.000375963	c28	OXSR1
2.28084e-08	0.489723	0.298	0.218	0.000377866	c28	LAMTOR1
2.29872e-08	0.373695	0.518	0.43	0.000380829	c28	MYL6
2.68174e-08	0.426328	0.54	0.465	0.000444284	c28	SRI
2.7216e-08	-0.35707	0.465	0.587	0.000450888	c28	XPO6
2.77703e-08	-0.507901	0.225	0.333	0.00046007	c28	RLF
2.79444e-08	-0.753662	0.064	0.142	0.000462954	c28	NAMPT
3.13027e-08	0.523505	0.239	0.164	0.000518591	c28	RGS19
3.74111e-08	-0.488148	0.303	0.417	0.000619789	c28	BIRC3
3.96788e-08	0.493959	0.322	0.24	0.000657358	c28	AK3
4.06614e-08	0.49332	0.201	0.13	0.000673638	c28	ALDH2
4.3117e-08	0.548648	0.231	0.157	0.000714319	c28	RPS7
4.68277e-08	0.436069	0.127	0.071	0.000775795	c28	UNC119
4.81879e-08	-0.665904	0.072	0.15	0.000798328	c28	IRF7
5.75854e-08	-0.583366	0.193	0.296	0.000954018	c28	SERPINE1
5.9455e-08	0.370752	0.6	0.536	0.000984991	c28	SPI1
6.95045e-08	0.293698	0.726	0.657	0.00115148	c28	C10H15orf48
7.32518e-08	-0.509261	0.049	0.122	0.00121356	c28	TRIM25
7.50873e-08	-0.95054	0.156	0.245	0.00124397	c28	DDIT4
9.24058e-08	-0.567927	0.091	0.173	0.00153089	c28	ENSBTAG00000019432
9.32989e-08	0.519874	0.288	0.213	0.00154568	c28	RPL11
1.01574e-07	0.445078	0.248	0.175	0.00168278	c28	CHI3L1
1.24347e-07	0.36825	0.554	0.494	0.00206006	c28	RAC1
1.48578e-07	-0.265266	0.753	0.844	0.00246149	c28	NFKBIA
1.57653e-07	-1.70317	0.162	0.247	0.00261184	c28	CXCL5
1.6333e-07	-0.778919	0.121	0.204	0.00270589	c28	SNAPC1
1.65626e-07	-0.617182	0.072	0.146	0.00274393	c28	MICU1
1.71553e-07	-0.538659	0.161	0.253	0.00284211	c28	PLSCR2
1.88556e-07	-0.641566	0.126	0.211	0.00312381	c28	PPP1R15A
1.99911e-07	0.473945	0.204	0.137	0.00331193	c28	TBC1D10B
2.33819e-07	-0.458548	0.295	0.401	0.00387368	c28	CASP4
2.50232e-07	-0.585192	0.053	0.121	0.0041456	c28	ENSBTAG00000051479
2.6298e-07	0.443961	0.225	0.153	0.00435679	c28	ENSBTAG00000010155
2.65716e-07	-0.556854	0.287	0.384	0.00440212	c28	TNFAIP3
2.93544e-07	-0.418588	0.121	0.211	0.00486314	c28	NR4A3
3.31095e-07	-0.554939	0.143	0.231	0.00548525	c28	PARM1
3.35582e-07	-0.936137	0.072	0.141	0.00555959	c28	ALCAM
3.4234e-07	-0.401963	0.6	0.675	0.00567154	c28	DENND5A
3.53498e-07	-0.680009	0.194	0.286	0.00585639	c28	ARRDC4
3.74248e-07	-0.579013	0.104	0.182	0.00620016	c28	ASH1L
4.09502e-07	0.310456	0.578	0.511	0.00678423	c28	TARS1
4.86769e-07	-0.480001	0.059	0.128	0.0080643	c28	SP140L
4.94432e-07	-0.632941	0.08	0.153	0.00819126	c28	CDK6
5.43924e-07	-0.407165	0.172	0.269	0.00901119	c28	STAU1
5.62929e-07	0.504716	0.193	0.131	0.00932604	c28	LAT2
6.15863e-07	-0.528829	0.29	0.389	0.010203	c28	DHRS9
6.21948e-07	-0.563199	0.153	0.241	0.0103038	c28	ATF3
6.8474e-07	-0.332759	0.363	0.473	0.0113441	c28	CCNL1
7.17773e-07	0.325211	0.502	0.417	0.0118913	c28	TCN1
7.33301e-07	-0.980267	0.299	0.381	0.0121486	c28	DMXL2
7.84159e-07	-0.596452	0.07	0.139	0.0129912	c28	IFIT5
7.94659e-07	-0.445266	0.154	0.246	0.0131651	c28	TRA2A
8.13441e-07	0.428133	0.237	0.168	0.0134763	c28	C25H16orf54
9.12581e-07	0.439294	0.237	0.172	0.0151187	c28	GRK2
9.92656e-07	0.432978	0.205	0.141	0.0164453	c28	CMTM6
1.00226e-06	-0.478644	0.084	0.158	0.0166044	c28	TYK2
1.05515e-06	0.426058	0.385	0.312	0.0174806	c28	LIMD2
1.10793e-06	-0.312428	0.283	0.398	0.0183552	c28	SAFB
1.12095e-06	-1.38168	0.199	0.276	0.0185709	c28	ENSBTAG00000048835
1.12381e-06	-0.620356	0.11	0.188	0.0186182	c28	LDHA
1.28048e-06	-0.775685	0.4	0.463	0.0212137	c28	IL1RAP
1.35451e-06	-0.401538	0.279	0.381	0.0224401	c28	EYA3
1.49598e-06	-0.665604	0.182	0.267	0.0247839	c28	VEGFA
1.51624e-06	-0.831165	0.1	0.174	0.0251195	c28	NSMCE2
1.53961e-06	-0.531578	0.178	0.267	0.0255067	c28	TENT2
1.54861e-06	-0.545719	0.046	0.105	0.0256557	c28	FMNL3
1.55979e-06	-0.721832	0.137	0.215	0.0258411	c28	CCRL2
1.56746e-06	0.458169	0.232	0.166	0.0259681	c28	PPDPF
1.67908e-06	0.325258	0.522	0.456	0.0278173	c28	MYD88
1.82452e-06	-0.576339	0.113	0.187	0.0302268	c28	BATF3
1.89446e-06	-0.433124	0.412	0.506	0.0313855	c28	FGD4
1.90401e-06	0.254304	0.653	0.607	0.0315437	c28	VASP
1.94842e-06	0.520987	0.146	0.092	0.0322795	c28	H1-2
2.04817e-06	-0.605889	0.075	0.143	0.033932	c28	NLRP3
2.07893e-06	-0.414784	0.486	0.579	0.0344416	c28	ELMO1
2.13104e-06	-0.478201	0.135	0.214	0.035305	c28	ZNF292
2.18005e-06	-0.557179	0.121	0.198	0.0361169	c28	FCGR3A
2.23576e-06	-0.454705	0.061	0.124	0.0370399	c28	PARP12
2.23655e-06	0.527958	0.129	0.08	0.037053	c28	AHCY
2.33399e-06	-0.612329	0.054	0.115	0.0386672	c28	BCL2L11
2.35771e-06	0.397639	0.323	0.253	0.0390601	c28	PTP4A2
2.39321e-06	-0.379288	0.506	0.592	0.0396482	c28	SGK1
2.59709e-06	0.347969	0.535	0.486	0.0430259	c28	UBL5
2.67207e-06	-0.461421	0.288	0.386	0.0442682	c28	QKI
2.72401e-06	0.487983	0.167	0.111	0.0451287	c28	TGFBI
2.92306e-06	-0.306602	0.65	0.733	0.0484263	c28	RAB8B
1.23584e-126	-1.32138	0.725	0.917	2.04741e-122	c9	SAMSN1
1.97973e-109	-2.20916	0.131	0.523	3.27982e-105	c9	CD24
5.90523e-108	0.475391	1	0.999	9.78319e-104	c9	B2M
8.43299e-99	1.34933	0.172	0.034	1.39709e-94	c9	ELANE
6.57267e-92	0.47738	0.999	0.997	1.08889e-87	c9	ENSBTAG00000048782
4.23425e-83	-1.35565	0.684	0.865	7.01488e-79	c9	S100A9
7.4884e-81	-2.09575	0.151	0.475	1.2406e-76	c9	IL1RAP
6.45231e-80	1.21852	0.751	0.543	1.06895e-75	c9	CXCR4
8.4492e-77	-1.55493	0.103	0.429	1.39978e-72	c9	UPP1
4.9694e-75	1.31455	0.125	0.024	8.23281e-71	c9	ADAMDEC1
1.06603e-71	-1.33386	0.692	0.853	1.7661e-67	c9	S100A12
4.30338e-66	-0.861427	0.827	0.936	7.12942e-62	c9	CXCL8
3.37426e-65	0.536504	0.991	0.987	5.59013e-61	c9	BOLA
1.93529e-63	1.00399	0.821	0.691	3.20619e-59	c9	CFD
1.22092e-61	1.20573	0.486	0.275	2.02271e-57	c9	ZFYVE28
6.1261e-60	-1.46572	0.169	0.452	1.01491e-55	c9	ADGRE1
1.13298e-59	-1.30171	0.237	0.528	1.87701e-55	c9	SLC2A3
1.05634e-57	-1.21092	0.27	0.554	1.75004e-53	c9	GAPDH
1.36498e-52	-1.12283	0.538	0.744	2.26136e-48	c9	S100A8
3.86757e-50	-1.27687	0.118	0.37	6.40741e-46	c9	LMNB1
4.17002e-48	-1.26424	0.14	0.389	6.90848e-44	c9	RAB3IP
4.3399e-48	-1.38852	0.156	0.403	7.18991e-44	c9	HMGB2
5.85119e-48	-2.69109	0.087	0.311	9.69367e-44	c9	SERPINB4
4.49115e-47	1.12006	0.272	0.12	7.44049e-43	c9	SDHB
2.1738e-46	0.896658	0.67	0.523	3.60134e-42	c9	TXNIP
1.12893e-45	-1.66249	0.033	0.237	1.87029e-41	c9	FCN1
4.49192e-43	-2.4702	0.076	0.282	7.44176e-39	c9	ENSBTAG00000048835
8.82418e-43	-1.10618	0.448	0.649	1.4619e-38	c9	TGM3
7.01187e-41	-1.18654	0.267	0.496	1.16166e-36	c9	PNP
2.49792e-40	-2.0698	0.024	0.203	4.1383e-36	c9	ENSBTAG00000049569
5.61248e-38	-1.00108	0.204	0.429	9.2982e-34	c9	TCN1
1.64175e-37	-0.869886	0.444	0.659	2.71989e-33	c9	PICALM
4.6152e-35	0.461469	0.876	0.836	7.64599e-31	c9	FAU
5.42715e-35	-0.814491	0.246	0.475	8.99116e-31	c9	SAMD9
8.16906e-33	1.04219	0.218	0.101	1.35337e-28	c9	ANXA3
4.89936e-32	-0.656148	0.58	0.739	8.11676e-28	c9	TSPO
1.0425e-31	-0.680495	0.436	0.646	1.72711e-27	c9	PPP1R12A
1.65396e-31	0.839508	0.636	0.52	2.74011e-27	c9	BCL2A1
1.90488e-31	-0.944984	0.146	0.341	3.15581e-27	c9	ARHGAP26
3.1042e-31	-0.580987	0.541	0.739	5.14273e-27	c9	RAB8B
4.53511e-31	-0.772407	0.259	0.473	7.51331e-27	c9	FKBP11
1.02882e-30	0.942779	0.425	0.287	1.70445e-26	c9	SERPINE1
1.47775e-30	-0.429787	0.624	0.825	2.44819e-26	c9	SELL
5.55137e-30	-0.669526	0.481	0.681	9.19695e-26	c9	DENND5A
5.74473e-30	0.465072	0.857	0.836	9.5173e-26	c9	TMBIM6
1.45171e-29	-0.850524	0.217	0.419	2.40505e-25	c9	UCP2
1.66116e-29	-0.974244	0.131	0.315	2.75204e-25	c9	CDK17
3.41759e-29	-0.626567	0.396	0.615	5.66192e-25	c9	CSNK1A1
7.11252e-29	-1.05092	0.23	0.424	1.17833e-24	c9	IFIT3
8.78808e-29	-0.520643	0.446	0.668	1.45592e-24	c9	C10H15orf48
4.18657e-28	0.520652	0.79	0.752	6.93589e-24	c9	LITAF
1.01325e-27	-0.985198	0.019	0.15	1.67864e-23	c9	ENSBTAG00000052465
2.85148e-27	0.528114	0.943	0.92	4.72405e-23	c9	TMSB10
6.98694e-27	0.61592	0.68	0.596	1.15753e-22	c9	ATF4
9.89571e-27	-0.947916	0.092	0.254	1.63942e-22	c9	SESN2
1.08053e-26	0.756238	0.62	0.529	1.79012e-22	c9	LTB
2.14499e-26	-0.86142	0.315	0.498	3.5536e-22	c9	ARHGAP15
8.07974e-26	-0.686353	0.212	0.407	1.33857e-21	c9	GPAT3
2.39479e-25	-1.0806	0.052	0.19	3.96745e-21	c9	HERC6
5.7811e-25	0.895876	0.197	0.098	9.57756e-21	c9	ZNF330
2.73822e-24	0.817515	0.792	0.748	4.5364e-20	c9	TMSB4X
3.35088e-24	0.670763	0.551	0.445	5.55141e-20	c9	JAML
5.06694e-24	0.830872	0.275	0.163	8.3944e-20	c9	CD63
6.33339e-24	-0.775294	0.179	0.354	1.04925e-19	c9	IGSF6
6.9082e-24	0.842576	0.285	0.174	1.14448e-19	c9	SFT2D1
8.27242e-24	0.375464	0.925	0.912	1.37049e-19	c9	FCER1G
2.76004e-23	-0.992551	0.021	0.136	4.57256e-19	c9	PROK2
3.91857e-23	-0.66187	0.223	0.407	6.4919e-19	c9	NFE2
4.1104e-23	-0.577618	0.323	0.521	6.80971e-19	c9	TARS1
5.16965e-23	-0.752671	0.087	0.234	8.56457e-19	c9	PPARD
1.45279e-22	0.79201	0.41	0.305	2.40683e-18	c9	PSAP
1.58132e-22	-0.350385	0.715	0.854	2.61976e-18	c9	FTH1
1.80242e-22	-0.673599	0.229	0.412	2.98607e-18	c9	UBAP1
2.32921e-22	0.676136	0.517	0.424	3.8588e-18	c9	BRI3
2.58011e-22	-0.580768	0.173	0.345	4.27447e-18	c9	STK17B
4.23436e-22	0.884676	0.195	0.1	7.01506e-18	c9	SH3BGRL
4.84071e-22	-0.686713	0.171	0.339	8.01961e-18	c9	ATXN1
7.83684e-22	-0.853807	0.201	0.368	1.29833e-17	c9	CNOT2
1.01189e-21	0.787687	0.32	0.209	1.6764e-17	c9	RPS28
2.29779e-21	0.825415	0.407	0.302	3.80675e-17	c9	TG
2.90568e-21	-0.727667	0.189	0.352	4.81384e-17	c9	TALDO1
4.80405e-21	-0.934501	0.025	0.133	7.95886e-17	c9	TIAM2
9.89267e-21	0.743833	0.396	0.291	1.63892e-16	c9	LST1
1.39792e-20	0.755247	0.226	0.127	2.31593e-16	c9	ENSBTAG00000054870
3.02611e-20	-0.6088	0.206	0.371	5.01336e-16	c9	PKM
3.54369e-20	0.441065	0.91	0.906	5.87083e-16	c9	IL1B
4.17587e-20	0.378923	0.92	0.897	6.91817e-16	c9	ENSBTAG00000046324
4.37879e-20	0.531087	0.732	0.676	7.25433e-16	c9	JSP.1
6.15024e-20	0.789244	0.238	0.137	1.01891e-15	c9	MS4A7
7.72249e-20	-1.91054	0.022	0.121	1.27938e-15	c9	ENSBTAG00000023026
1.56832e-19	0.714622	0.381	0.283	2.59824e-15	c9	BUD31
1.57396e-19	0.605976	0.517	0.416	2.60757e-15	c9	CHST11
1.91932e-19	-0.479841	0.265	0.45	3.17974e-15	c9	SORL1
2.23418e-19	-0.770166	0.061	0.179	3.70136e-15	c9	TMEM131
5.63867e-19	-0.458005	0.388	0.582	9.34158e-15	c9	FBXL5
7.67412e-19	-0.570317	0.228	0.394	1.27137e-14	c9	CHIC2
7.75237e-19	-0.883806	0.051	0.162	1.28433e-14	c9	BAZ2B
9.13419e-19	-0.591516	0.208	0.367	1.51326e-14	c9	C5AR2
1.12458e-18	-0.666479	0.11	0.246	1.86309e-14	c9	IFRD1
2.1563e-18	0.409798	0.756	0.732	3.57235e-14	c9	LYN
5.08394e-18	0.81152	0.132	0.063	8.42256e-14	c9	ENSBTAG00000002773
7.82919e-18	-0.907704	0.178	0.317	1.29706e-13	c9	IFIT1
9.68933e-18	0.703185	0.119	0.054	1.60523e-13	c9	CLEC4A
9.97768e-18	-0.599111	0.167	0.314	1.653e-13	c9	NIN
1.05169e-17	-0.940357	0.277	0.424	1.74233e-13	c9	PLIN2
1.19597e-17	-0.561945	0.224	0.384	1.98137e-13	c9	UBE2H
1.43124e-17	-0.357074	0.568	0.73	2.37113e-13	c9	GAB2
2.94313e-17	0.548591	0.581	0.517	4.87589e-13	c9	ZC3H10
3.15701e-17	-0.421708	0.173	0.323	5.23023e-13	c9	ACTN4
3.71413e-17	-0.409256	0.252	0.422	6.15321e-13	c9	LIMK2
3.85379e-17	0.621848	0.639	0.593	6.38458e-13	c9	RPL39
4.25917e-17	-0.747328	0.095	0.216	7.05616e-13	c9	ZNFX1
4.44169e-17	-0.625806	0.156	0.296	7.35854e-13	c9	LDHB
5.29202e-17	-0.518496	0.144	0.285	8.76729e-13	c9	ABHD2
5.66566e-17	0.794973	0.27	0.174	9.3863e-13	c9	CASS4
6.23871e-17	-0.976439	0.047	0.147	1.03357e-12	c9	ENSBTAG00000022489
8.20179e-17	0.545484	0.631	0.584	1.35879e-12	c9	ADGRE5
8.53411e-17	0.619637	0.295	0.191	1.41385e-12	c9	FCGR3A
8.73698e-17	-0.662412	0.034	0.13	1.44746e-12	c9	EIF4E3
1.00099e-16	0.539613	0.537	0.471	1.65834e-12	c9	AMDHD2
1.74954e-16	-0.650893	0.055	0.159	2.89846e-12	c9	BCL2L15
1.93456e-16	-0.454332	0.305	0.476	3.20498e-12	c9	CDS2
2.38208e-16	0.424771	0.567	0.446	3.9464e-12	c9	RNF150
2.68132e-16	-1.52704	0.048	0.145	4.44214e-12	c9	IL18BP
2.80724e-16	0.774715	0.22	0.136	4.65075e-12	c9	MPP1
2.84658e-16	-0.75785	0.045	0.143	4.71593e-12	c9	NCOA4
3.6127e-16	0.46054	0.626	0.598	5.98516e-12	c9	ATP6V0E1
3.86156e-16	-0.451148	0.161	0.301	6.39745e-12	c9	HCLS1
4.38011e-16	-0.62181	0.064	0.17	7.25652e-12	c9	ENSBTAG00000047904
6.50516e-16	-0.509616	0.316	0.475	1.07771e-11	c9	ST8SIA4
6.75876e-16	-0.552882	0.081	0.195	1.11972e-11	c9	ADAM8
6.76784e-16	0.351266	0.905	0.898	1.12123e-11	c9	ENSBTAG00000034366
8.69915e-16	-0.583802	0.246	0.395	1.44119e-11	c9	OSM
9.15144e-16	-0.610099	0.118	0.24	1.51612e-11	c9	RNF10
9.44054e-16	0.516868	0.623	0.537	1.56401e-11	c9	TSC22D3
1.13496e-15	-0.359075	0.248	0.408	1.88029e-11	c9	CA12
1.46214e-15	-0.825599	0.254	0.388	2.42233e-11	c9	STAT1
1.54235e-15	-0.585429	0.04	0.133	2.55522e-11	c9	VAT1L
1.62972e-15	0.698871	0.307	0.219	2.69996e-11	c9	CD101
1.75172e-15	0.544433	0.585	0.547	2.90207e-11	c9	ADGRE3
1.96408e-15	-0.790723	0.066	0.168	3.25388e-11	c9	BTBD9
2.00043e-15	-0.474604	0.275	0.428	3.31412e-11	c9	ETS2
2.40773e-15	-0.68682	0.048	0.143	3.98889e-11	c9	NAMPT
3.66329e-15	-0.509021	0.085	0.195	6.06897e-11	c9	RNGTT
3.69763e-15	0.620477	0.294	0.208	6.12587e-11	c9	SYS1
4.11171e-15	-0.788949	0.255	0.39	6.81188e-11	c9	ENO1
4.59808e-15	-0.624769	0.074	0.179	7.61764e-11	c9	FCAR
7.01563e-15	-0.797109	0.133	0.25	1.16228e-10	c9	IFIH1
8.52432e-15	0.747164	0.233	0.151	1.41222e-10	c9	EVI2A
1.23512e-14	-0.496239	0.309	0.464	2.04623e-10	c9	LRRK2
1.33277e-14	0.738635	0.295	0.206	2.208e-10	c9	ATP1B1
1.33909e-14	0.664171	0.402	0.32	2.21847e-10	c9	PTPN6
1.3509e-14	-0.701862	0.064	0.162	2.23804e-10	c9	PARP14
2.22357e-14	0.875038	0.124	0.063	3.68378e-10	c9	CLEC7A
2.31846e-14	-0.535874	0.069	0.171	3.84099e-10	c9	DHX34
2.45755e-14	-0.584016	0.062	0.157	4.07143e-10	c9	PMF1
2.97987e-14	0.429952	0.286	0.189	4.93675e-10	c9	CSF1
4.41338e-14	-0.545444	0.023	0.1	7.31165e-10	c9	METTL9
5.74216e-14	-0.477974	0.125	0.243	9.51304e-10	c9	PHF12
6.12186e-14	0.651525	0.356	0.279	1.01421e-09	c9	KDELR2
6.57813e-14	-0.562493	0.145	0.267	1.0898e-09	c9	RAB31
7.25138e-14	-0.485304	0.091	0.199	1.20134e-09	c9	GLRX
7.7783e-14	-0.51255	0.045	0.133	1.28863e-09	c9	SERINC2
8.38948e-14	-0.604804	0.04	0.123	1.38988e-09	c9	TRIM25
9.64592e-14	0.687274	0.141	0.077	1.59804e-09	c9	RNASET2
1.01113e-13	-0.350956	0.173	0.308	1.67514e-09	c9	SEMA4D
1.06591e-13	-0.386894	0.172	0.3	1.7659e-09	c9	FXYD5
1.18872e-13	-0.517206	0.152	0.273	1.96935e-09	c9	FOXP1
1.37024e-13	-0.436827	0.173	0.304	2.27008e-09	c9	CPD
2.54588e-13	0.293877	0.884	0.881	4.21776e-09	c9	TYROBP
2.8594e-13	-0.797307	0.64	0.735	4.73717e-09	c9	PLEK
3.3821e-13	-0.707138	0.043	0.124	5.60313e-09	c9	DCBLD1
3.79181e-13	-0.613991	0.068	0.161	6.2819e-09	c9	RGS18
3.86772e-13	-0.699486	0.029	0.103	6.40765e-09	c9	DACH1
7.28518e-13	-0.537505	0.028	0.101	1.20694e-08	c9	WDR26
7.36159e-13	-0.604262	0.057	0.144	1.2196e-08	c9	DDX58
8.21895e-13	-0.360111	0.133	0.247	1.36163e-08	c9	CUX1
8.26935e-13	-0.773919	0.035	0.111	1.36998e-08	c9	ATP8B4
9.22999e-13	-0.61938	0.081	0.178	1.52913e-08	c9	GBE1
9.29455e-13	-0.312351	0.24	0.381	1.53983e-08	c9	CYTIP
9.4579e-13	-0.467278	0.034	0.111	1.56689e-08	c9	HIP1R
1.11828e-12	-2.05428	0.24	0.333	1.85265e-08	c9	ISG15
1.12155e-12	-0.448295	0.114	0.222	1.85807e-08	c9	BACH1
1.24368e-12	-0.392411	0.263	0.404	2.06041e-08	c9	CASP4
1.38428e-12	-0.540804	0.147	0.26	2.29333e-08	c9	C1H21orf91
1.39598e-12	-0.324048	0.629	0.762	2.31273e-08	c9	ISG20
1.51334e-12	-0.382129	0.275	0.412	2.50714e-08	c9	RBPJ
1.75126e-12	-0.343127	0.111	0.22	2.90131e-08	c9	POR
2.00504e-12	0.624798	0.234	0.157	3.32176e-08	c9	CDK14
2.10111e-12	-0.456932	0.297	0.429	3.48091e-08	c9	DPYD
3.02793e-12	-0.333398	0.38	0.537	5.01638e-08	c9	ANKRD22
3.05812e-12	0.561019	0.518	0.465	5.06638e-08	c9	SRI
3.31536e-12	-0.358159	0.123	0.232	5.49256e-08	c9	PXK
3.55096e-12	-0.455036	0.314	0.453	5.88288e-08	c9	NIBAN1
4.99981e-12	0.42842	0.652	0.62	8.28318e-08	c9	CALM2
5.80379e-12	-0.345524	0.166	0.29	9.61514e-08	c9	FMNL1
7.25269e-12	0.561512	0.106	0.054	1.20155e-07	c9	U2SURP
7.42317e-12	-0.521473	0.158	0.269	1.2298e-07	c9	TENT2
8.00995e-12	0.485746	0.539	0.489	1.32701e-07	c9	TNIP1
8.5375e-12	-0.504002	0.042	0.117	1.41441e-07	c9	ENSBTAG00000008851
8.89133e-12	-0.63741	0.128	0.228	1.47303e-07	c9	HERC5
9.31286e-12	-0.65141	0.04	0.113	1.54286e-07	c9	PTPRR
1.08803e-11	-0.521103	0.086	0.177	1.80253e-07	c9	SLC40A1
1.13153e-11	-0.308958	0.451	0.593	1.8746e-07	c9	PTAFR
1.14302e-11	-0.449993	0.237	0.358	1.89364e-07	c9	SLC8A1
1.20456e-11	-0.398584	0.153	0.266	1.9956e-07	c9	OSBPL9
1.21934e-11	-0.278978	0.465	0.622	2.02008e-07	c9	PREX1
1.38283e-11	-0.537873	0.037	0.11	2.29093e-07	c9	F5
1.42089e-11	0.640485	0.407	0.353	2.35399e-07	c9	EVI2B
1.479e-11	-0.613074	0.127	0.227	2.45027e-07	c9	CCL16
1.67013e-11	0.649787	0.176	0.111	2.76691e-07	c9	VPS26A
2.04893e-11	-0.561276	0.068	0.152	3.39446e-07	c9	PDE3B
2.12082e-11	-0.306381	0.466	0.621	3.51356e-07	c9	CD55
2.36749e-11	-0.30291	0.227	0.355	3.92223e-07	c9	GADD45A
2.63283e-11	0.446641	0.513	0.462	4.36181e-07	c9	RPLP1
2.7584e-11	-0.438034	0.128	0.23	4.56984e-07	c9	ADAM19
2.7965e-11	-0.786914	0.275	0.383	4.63295e-07	c9	DMXL2
3.2421e-11	-0.568924	0.069	0.151	5.37119e-07	c9	IRF7
3.30061e-11	-0.381577	0.075	0.162	5.46813e-07	c9	TNFSF14
3.4459e-11	0.609462	0.274	0.205	5.70882e-07	c9	COX8A
3.571e-11	-0.426372	0.325	0.458	5.91607e-07	c9	WLS
3.71048e-11	-0.977313	0.056	0.131	6.14714e-07	c9	CD274
4.97712e-11	-0.371692	0.26	0.391	8.24559e-07	c9	CCPG1
5.61786e-11	-0.402716	0.035	0.104	9.30711e-07	c9	CDC42EP3
5.72289e-11	-0.956478	0.406	0.487	9.4811e-07	c9	CXCL2
6.50737e-11	0.611647	0.219	0.149	1.07808e-06	c9	PMAIP1
6.56511e-11	-0.530021	0.117	0.211	1.08764e-06	c9	EIF2AK2
6.61227e-11	-0.337563	0.145	0.255	1.09546e-06	c9	CRISPLD2
8.00301e-11	0.607536	0.234	0.166	1.32586e-06	c9	DENND10
8.23531e-11	0.547886	0.106	0.056	1.36434e-06	c9	APRT
8.44291e-11	0.793537	0.264	0.195	1.39874e-06	c9	SDSL
8.99636e-11	-0.582672	0.167	0.271	1.49043e-06	c9	ACTG1
1.01044e-10	-0.383443	0.195	0.311	1.674e-06	c9	MTDH
1.04737e-10	0.444946	0.528	0.479	1.73518e-06	c9	MBP
1.07355e-10	-0.631777	0.172	0.278	1.77854e-06	c9	LIPA
1.09124e-10	-0.293924	0.503	0.653	1.80786e-06	c9	MCL1
1.12198e-10	-0.275215	0.65	0.776	1.85879e-06	c9	JMJD1C
1.16658e-10	-0.445505	0.099	0.191	1.93268e-06	c9	FEM1C
1.19196e-10	0.638851	0.116	0.064	1.97472e-06	c9	PQBP1
1.46491e-10	-0.313153	0.369	0.509	2.42691e-06	c9	FGD4
1.47511e-10	-0.454749	0.185	0.291	2.44382e-06	c9	RNF13
1.75415e-10	-0.366742	0.097	0.189	2.9061e-06	c9	MAP2K2
1.79473e-10	0.38749	0.62	0.608	2.97333e-06	c9	VASP
1.90345e-10	0.586311	0.275	0.204	3.15345e-06	c9	XIAP
2.30539e-10	-0.658457	0.072	0.149	3.81935e-06	c9	TRANK1
2.44272e-10	-0.456248	0.129	0.224	4.04686e-06	c9	RASA2
2.70421e-10	-0.254599	0.59	0.731	4.48007e-06	c9	DDX5
2.80127e-10	-0.296898	0.323	0.465	4.64086e-06	c9	EMB
2.95018e-10	-0.27593	0.323	0.463	4.88756e-06	c9	MT-COX1
3.04734e-10	0.602486	0.36	0.291	5.04853e-06	c9	PTMA
3.38439e-10	0.598813	0.377	0.311	5.60691e-06	c9	LIMD2
3.65128e-10	-0.386331	0.12	0.215	6.04908e-06	c9	DNM2
3.77681e-10	0.279597	0.884	0.842	6.25704e-06	c9	DUSP2
4.05238e-10	0.332579	0.679	0.691	6.71358e-06	c9	GABARAP
4.73896e-10	0.654427	0.202	0.14	7.85103e-06	c9	CNBP
4.76743e-10	0.362254	0.554	0.515	7.8982e-06	c9	ENSBTAG00000020684
5.25322e-10	-0.446697	0.068	0.144	8.70302e-06	c9	TPM4
5.69269e-10	-0.457465	0.085	0.167	9.43108e-06	c9	DIXDC1
6.39138e-10	0.582569	0.278	0.214	1.05886e-05	c9	CD300A
6.95943e-10	0.604171	0.163	0.105	1.15297e-05	c9	YWHAE
6.99649e-10	-0.414635	0.089	0.173	1.15911e-05	c9	CCND3
7.17496e-10	-0.453606	0.143	0.239	1.18868e-05	c9	SVIL
7.70675e-10	-0.302636	0.265	0.388	1.27678e-05	c9	QKI
8.10149e-10	-0.375375	0.085	0.167	1.34217e-05	c9	ARG2
8.18489e-10	-0.342287	0.189	0.295	1.35599e-05	c9	MAN1A1
8.73719e-10	-0.483772	0.139	0.233	1.44749e-05	c9	PARM1
9.2927e-10	-0.409742	0.129	0.222	1.53952e-05	c9	STAM2
9.96651e-10	0.690322	0.319	0.252	1.65115e-05	c9	GPX1
1.03017e-09	-0.310097	0.15	0.255	1.70668e-05	c9	CD37
1.09555e-09	-0.304219	0.186	0.296	1.81499e-05	c9	SNX3
1.4912e-09	-0.390576	0.072	0.147	2.47047e-05	c9	PIAS2
1.50754e-09	-0.512292	0.163	0.256	2.49754e-05	c9	PRDM1
1.5295e-09	-0.46626	0.04	0.103	2.53392e-05	c9	SLC25A16
1.53475e-09	-0.410616	0.091	0.173	2.54262e-05	c9	ME2
1.65511e-09	-0.527498	0.043	0.106	2.74202e-05	c9	SLMAP
1.67328e-09	0.555691	0.173	0.113	2.77212e-05	c9	RPS27
1.73508e-09	-0.425925	0.151	0.247	2.8745e-05	c9	DDIT4
1.76423e-09	-0.308678	0.194	0.305	2.9228e-05	c9	TREM1
2.07089e-09	-0.385427	0.194	0.298	3.43084e-05	c9	ALOX5AP
2.25716e-09	0.373993	0.659	0.662	3.73944e-05	c9	H3-3A
2.26266e-09	-0.326788	0.133	0.227	3.74855e-05	c9	MAPK6
2.27031e-09	-0.316634	0.172	0.273	3.76122e-05	c9	UGP2
2.49182e-09	-0.635729	0.042	0.103	4.12821e-05	c9	PVR
2.5747e-09	0.548941	0.253	0.186	4.26551e-05	c9	IL15
2.84333e-09	-0.404762	0.046	0.111	4.71055e-05	c9	CNP
2.88132e-09	-0.377674	0.079	0.156	4.77348e-05	c9	RNF24
3.01738e-09	-0.459902	0.116	0.2	4.99889e-05	c9	AOAH
3.21113e-09	-0.473482	0.208	0.315	5.31987e-05	c9	JAK2
3.58525e-09	-0.30993	0.239	0.354	5.93968e-05	c9	LYST
3.7005e-09	-0.372475	0.089	0.169	6.13061e-05	c9	RARA
3.87028e-09	-0.367647	0.194	0.3	6.4119e-05	c9	WDFY3
3.98232e-09	-0.40495	0.285	0.396	6.5975e-05	c9	GPR84
4.01216e-09	-0.355604	0.1	0.184	6.64694e-05	c9	MAPK14
4.15204e-09	0.532724	0.11	0.063	6.87869e-05	c9	ITGA4
4.3642e-09	-0.369713	0.077	0.152	7.23016e-05	c9	APPL2
4.51191e-09	-0.270207	0.515	0.647	7.47487e-05	c9	OAZ1
5.07795e-09	-0.286239	0.19	0.297	8.41264e-05	c9	SRPK2
5.69474e-09	-0.729823	0.048	0.11	9.43448e-05	c9	TOX
7.43308e-09	-0.340659	0.233	0.342	0.000123144	c9	NFKBIZ
7.53634e-09	0.394564	0.624	0.588	0.000124855	c9	SGK1
9.31868e-09	-0.281177	0.162	0.26	0.000154383	c9	TAX1BP1
9.6072e-09	-1.76372	0.173	0.248	0.000159163	c9	CXCL5
1.04412e-08	-0.34861	0.304	0.418	0.00017298	c9	BIRC3
1.12302e-08	0.529293	0.294	0.237	0.00018605	c9	RPS20
1.1465e-08	0.37581	0.611	0.596	0.00018994	c9	DAGLB
1.35606e-08	-0.858424	0.044	0.102	0.000224659	c9	AREG
1.39686e-08	-0.294096	0.098	0.178	0.000231417	c9	ECE1
1.40059e-08	-0.306845	0.084	0.159	0.000232036	c9	ALPK1
1.5136e-08	-0.286499	0.185	0.289	0.000250758	c9	LPCAT2
1.60739e-08	-0.441847	0.486	0.565	0.000266296	c9	VIM
1.68382e-08	0.52867	0.367	0.328	0.000278959	c9	ARF1
1.81051e-08	0.535138	0.124	0.077	0.000299946	c9	SMPDL3A
1.85513e-08	-0.345547	0.078	0.15	0.000307339	c9	N4BP1
1.90155e-08	0.403452	0.539	0.52	0.00031503	c9	SIRPA
1.91339e-08	0.473663	0.362	0.31	0.000316991	c9	MLXIP
2.03301e-08	-0.322373	0.089	0.166	0.000336809	c9	ENSBTAG00000009664
2.15359e-08	0.493479	0.146	0.094	0.000356785	c9	RPL10
2.60667e-08	-0.310008	0.072	0.141	0.000431847	c9	MYO9B
2.66638e-08	-0.318982	0.158	0.252	0.000441739	c9	SLC25A33
3.5355e-08	0.60407	0.18	0.126	0.000585727	c9	RIN3
3.99348e-08	-0.384352	0.078	0.147	0.000661601	c9	RAB27A
4.01303e-08	-0.561922	0.065	0.128	0.000664838	c9	GMCL1
4.42429e-08	-0.298755	0.044	0.102	0.000732972	c9	TMEM120A
4.46075e-08	0.34829	0.586	0.565	0.000739013	c9	EFHD2
4.54583e-08	0.256212	0.681	0.615	0.000753107	c9	MARCKSL1
4.586e-08	-0.358137	0.044	0.101	0.000759762	c9	CDA
5.37629e-08	-0.278371	0.228	0.337	0.000890689	c9	TBC1D23
5.42312e-08	0.806544	0.162	0.108	0.000898448	c9	CTSB
5.59056e-08	0.583804	0.103	0.062	0.000926188	c9	SMIM29
5.65336e-08	0.434783	0.438	0.412	0.000936592	c9	RHOA
5.8013e-08	0.522387	0.281	0.229	0.000961101	c9	WBP2
6.28601e-08	-0.279711	0.191	0.289	0.0010414	c9	PRR5L
6.56402e-08	-0.284949	0.098	0.175	0.00108746	c9	MKRN1
7.67048e-08	-0.319454	0.055	0.115	0.00127077	c9	TGFBI
9.04767e-08	-0.384314	0.055	0.114	0.00149893	c9	PIGB
9.52254e-08	-0.363967	0.062	0.123	0.0015776	c9	UBE2L6
9.57168e-08	-0.309827	0.044	0.1	0.00158574	c9	SLC30A4
9.82579e-08	-0.314445	0.069	0.135	0.00162784	c9	ALDH2
1.00188e-07	-0.316675	0.163	0.251	0.00165982	c9	PGK1
1.00876e-07	0.652785	0.161	0.111	0.00167121	c9	BCL2L11
1.03234e-07	0.539854	0.177	0.125	0.00171028	c9	TMEM140
1.14822e-07	0.504861	0.256	0.203	0.00190225	c9	LAMTOR4
1.25991e-07	-0.310892	0.064	0.126	0.00208729	c9	MBD2
1.45056e-07	0.533106	0.193	0.139	0.00240314	c9	SLC25A19
1.4597e-07	-0.314586	0.157	0.242	0.00241828	c9	ABTB2
1.48687e-07	-0.280357	0.253	0.356	0.0024633	c9	ARID5B
1.50184e-07	-0.472624	0.048	0.103	0.00248809	c9	PEAK1
1.53912e-07	0.439336	0.108	0.066	0.00254986	c9	ZNF706
1.56849e-07	-0.288098	0.067	0.13	0.00259853	c9	MAEA
1.65877e-07	0.452571	0.117	0.072	0.00274809	c9	LGALS9
1.81653e-07	-0.362761	0.436	0.55	0.00300945	c9	S100A11
1.84095e-07	-0.357035	0.111	0.183	0.0030499	c9	CAST
1.93693e-07	-0.316991	0.068	0.13	0.00320891	c9	UBL3
1.94385e-07	-0.313329	0.068	0.13	0.00322038	c9	FAM21A
2.04392e-07	-0.269221	0.31	0.422	0.00338616	c9	ETV6
2.12695e-07	0.447343	0.125	0.081	0.00352372	c9	TAX1BP3
2.16935e-07	-0.28928	0.338	0.443	0.00359396	c9	IRF1
2.22941e-07	-0.367624	0.212	0.308	0.00369346	c9	PTPN1
2.44366e-07	0.500866	0.217	0.165	0.00404841	c9	PSEN1
2.45553e-07	-0.307397	0.062	0.121	0.00406808	c9	ENSBTAG00000051076
2.4843e-07	0.54333	0.23	0.176	0.00411573	c9	PTEN
2.50674e-07	-0.358952	0.059	0.118	0.00415291	c9	PCNA
2.5441e-07	0.539983	0.107	0.066	0.00421481	c9	RPL24
2.8028e-07	-0.323318	0.072	0.134	0.00464339	c9	SLC66A2
2.89469e-07	-0.291668	0.059	0.119	0.00479563	c9	PPP1R3B
3.13321e-07	0.502346	0.119	0.076	0.0051908	c9	CNPY3
3.61244e-07	-0.286282	0.106	0.176	0.00598473	c9	SLC11A1
4.98074e-07	-0.365216	0.063	0.12	0.0082516	c9	P4HA1
5.1625e-07	0.534157	0.373	0.333	0.00855272	c9	STX6
5.33689e-07	-0.311785	0.075	0.136	0.00884163	c9	YWHAZ
5.50501e-07	-0.265223	0.151	0.234	0.00912014	c9	HELZ
5.84457e-07	-0.328638	0.051	0.104	0.00968271	c9	APH1B
6.51566e-07	0.471169	0.109	0.069	0.0107945	c9	COX14
6.94028e-07	-0.409383	0.185	0.268	0.011498	c9	STX11
7.44487e-07	0.547838	0.354	0.308	0.0123339	c9	LAMP1
7.47049e-07	0.438351	0.381	0.343	0.0123764	c9	LY96
7.93437e-07	-0.322891	0.056	0.11	0.0131449	c9	IVNS1ABP
8.24251e-07	0.429109	0.373	0.333	0.0136554	c9	HNRNPH3
8.74355e-07	-0.528838	0.053	0.104	0.0144854	c9	RESF1
8.9119e-07	-0.512318	0.084	0.143	0.0147643	c9	NLRP3
9.7282e-07	0.391138	0.469	0.443	0.0161167	c9	EHD1
9.91979e-07	-0.260092	0.264	0.364	0.0164341	c9	BRAF
1.01562e-06	-0.267576	0.05	0.101	0.0168258	c9	AHCTF1
1.06781e-06	0.470832	0.29	0.243	0.0176904	c9	RELB
1.08634e-06	-0.341953	0.079	0.139	0.0179974	c9	IFIT5
1.17713e-06	-0.27045	0.386	0.487	0.0195016	c9	CEBPD
1.18904e-06	-0.325692	0.149	0.224	0.0196988	c9	IER2
1.23237e-06	0.342636	0.525	0.523	0.0204166	c9	SON
1.2472e-06	-0.306916	0.072	0.13	0.0206624	c9	ZRANB1
1.25124e-06	-0.29736	0.061	0.115	0.0207294	c9	MON2
1.28406e-06	0.42443	0.454	0.422	0.021273	c9	XDH
1.32469e-06	0.352756	0.624	0.634	0.0219462	c9	TRIB1
1.44349e-06	-0.303639	0.058	0.111	0.0239143	c9	BST1
1.4667e-06	-0.296015	0.07	0.128	0.0242988	c9	SP140L
1.64763e-06	-0.346038	0.094	0.156	0.0272963	c9	AUH
1.78506e-06	0.547393	0.125	0.085	0.0295731	c9	PLEKHB2
1.80298e-06	0.469947	0.348	0.309	0.02987	c9	RPL23
1.83641e-06	0.453708	0.19	0.141	0.0304238	c9	RAP2B
1.84925e-06	-0.256596	0.157	0.236	0.0306366	c9	MSRB1
1.88528e-06	0.392614	0.499	0.474	0.0312335	c9	UBC
2.01683e-06	0.478917	0.209	0.16	0.0334128	c9	ENSBTAG00000055309
2.05194e-06	0.46481	0.123	0.082	0.0339945	c9	ATP6V0A1
2.26761e-06	-0.340509	0.077	0.133	0.0375676	c9	FAM135A
2.54519e-06	0.372214	0.429	0.383	0.0421662	c9	FGL2
2.67249e-06	-0.754043	0.338	0.403	0.0442752	c9	HSD11B1
2.88071e-06	-0.291405	0.421	0.534	0.0477248	c9	RIOK3
2.88849e-06	0.467609	0.166	0.122	0.0478536	c9	SAP18
0	2.82063	0.584	0.113	0	c23	CD274
5.23678e-291	2.4487	0.88	0.366	8.67577e-287	c23	STAT1
4.28615e-265	1.96836	0.914	0.423	7.10086e-261	c23	IRF1
9.59283e-211	2.13378	0.262	0.033	1.58924e-206	c23	GBP5
1.26395e-162	1.83002	0.561	0.183	2.09399e-158	c23	FCGR3A
1.49952e-121	1.70664	0.404	0.12	2.48426e-117	c23	TIAM2
6.92079e-121	1.48385	0.506	0.18	1.14657e-116	c23	TAP1
2.16769e-110	1.44218	0.56	0.227	3.59121e-106	c23	PSMB9
1.85531e-109	1.54815	0.207	0.037	3.0737e-105	c23	ENSBTAG00000037634
6.04934e-100	1.51848	0.447	0.161	1.00219e-95	c23	ENSBTAG00000019432
2.32309e-91	1.26625	0.774	0.504	3.84867e-87	c23	TARS1
5.92975e-89	1.35831	0.352	0.111	9.82381e-85	c23	ENSBTAG00000051479
2.20316e-88	1.24287	0.28	0.075	3.64998e-84	c23	VCPIP1
5.10906e-88	1.25995	0.222	0.05	8.46417e-84	c23	CHP1
2.28764e-84	1.26305	0.276	0.076	3.78994e-80	c23	ENSBTAG00000001143
6.39317e-77	1.50464	0.522	0.256	1.05916e-72	c23	TENT2
2.15258e-65	1.17847	0.537	0.276	3.56618e-61	c23	LPCAT2
9.52687e-63	1.05273	0.605	0.341	1.57832e-58	c23	FAS
1.94166e-62	1.35914	0.868	0.727	3.21675e-58	c23	PLEK
3.34879e-61	0.741536	0.899	0.752	5.54794e-57	c23	ISG20
5.54593e-61	1.14278	0.54	0.286	9.18794e-57	c23	NMI
8.16776e-60	0.391414	0.999	0.999	1.35315e-55	c23	B2M
8.45083e-58	0.451645	0.999	0.997	1.40005e-53	c23	ENSBTAG00000048782
1.19354e-57	0.90974	0.212	0.061	1.97733e-53	c23	NLRC5
2.80864e-56	1.34115	0.353	0.145	4.65308e-52	c23	SCFD2
4.97299e-56	1.8543	0.496	0.276	8.23876e-52	c23	ARRDC4
2.05945e-55	0.928316	0.759	0.561	3.4119e-51	c23	GABARAPL1
3.59957e-54	0.888954	0.755	0.544	5.9634e-50	c23	TLR4
1.19684e-51	0.937481	0.75	0.54	1.98281e-47	c23	VMP1
1.25175e-51	1.11209	0.134	0.03	2.07378e-47	c23	ENSBTAG00000017670
1.35006e-44	1.1248	0.302	0.128	2.23664e-40	c23	RNF19B
8.74146e-44	1.18822	0.398	0.202	1.4482e-39	c23	NUB1
3.1922e-43	0.791655	0.641	0.422	5.28851e-39	c23	PSMB8
6.37074e-41	1.70092	0.21	0.077	1.05544e-36	c23	RHOH
2.40427e-40	0.983234	0.243	0.094	3.98316e-36	c23	E2F2
1.23713e-39	1.10099	0.637	0.451	2.04955e-35	c23	LRRK2
1.20497e-38	0.83432	0.412	0.215	1.99628e-34	c23	TAP2
1.38906e-36	0.928552	0.269	0.116	2.30125e-32	c23	UBE2L6
4.26574e-36	0.928361	0.183	0.064	7.06706e-32	c23	FNDC3A
4.89462e-34	0.715628	0.71	0.537	8.10891e-30	c23	CD47
4.56285e-33	0.876806	0.101	0.026	7.55928e-29	c23	ENSBTAG00000038625
7.29979e-33	1.35053	0.422	0.259	1.20936e-28	c23	STX11
1.45632e-32	0.839887	0.26	0.115	2.41269e-28	c23	TRIM25
6.14101e-32	0.981157	0.335	0.174	1.01738e-27	c23	UBR1
4.48392e-31	0.82369	0.311	0.153	7.42852e-27	c23	PARP14
9.05707e-31	0.718281	0.297	0.141	1.50049e-26	c23	TRANK1
1.051e-30	0.798771	0.672	0.52	1.74119e-26	c23	BCL2A1
4.10539e-30	0.742041	0.101	0.028	6.80139e-26	c23	TIFA
9.36332e-30	0.773425	0.591	0.429	1.55122e-25	c23	PSTPIP2
1.06444e-29	0.732478	0.571	0.398	1.76345e-25	c23	FNBP4
7.87334e-29	1.14927	0.231	0.104	1.30438e-24	c23	TOX
2.92123e-28	0.613433	0.696	0.527	4.8396e-24	c23	PLAC8B
3.65782e-28	0.877758	0.173	0.068	6.05992e-24	c23	IL15RA
1.16171e-27	0.857426	0.259	0.125	1.9246e-23	c23	TREML2
2.41976e-27	-0.993259	0.771	0.848	4.00882e-23	c23	S100A12
3.74415e-25	1.24555	0.366	0.216	6.20294e-21	c23	IL1A
6.35473e-24	0.937694	0.218	0.104	1.05279e-19	c23	PTPN2
9.9389e-24	0.678485	0.28	0.143	1.64658e-19	c23	IRF7
3.11358e-23	0.440428	0.886	0.811	5.15826e-19	c23	CD53
5.97327e-23	0.808305	0.283	0.152	9.89592e-19	c23	ALPK1
7.19211e-23	0.704805	0.264	0.137	1.19152e-18	c23	DTX3L
8.93272e-23	0.695332	0.29	0.158	1.47988e-18	c23	ENSBTAG00000009664
9.66124e-23	0.792837	0.281	0.153	1.60058e-18	c23	EPG5
1.02027e-22	-0.933402	0.353	0.512	1.69029e-18	c23	CD24
1.41287e-22	0.607929	0.142	0.055	2.3407e-18	c23	ACTA2
1.55552e-22	-0.771174	0.792	0.86	2.57703e-18	c23	S100A9
3.38256e-22	0.634198	0.401	0.247	5.60389e-18	c23	IRF9
3.46275e-22	0.912315	0.482	0.341	5.73673e-18	c23	PHACTR2
6.85994e-22	0.656033	0.541	0.393	1.13649e-17	c23	CASP4
9.54027e-22	0.93091	0.188	0.085	1.58054e-17	c23	SMG8
1.91191e-21	0.701718	0.177	0.079	3.16746e-17	c23	ATAD1
2.68712e-21	0.682608	0.226	0.113	4.45176e-17	c23	PDCD1LG2
4.36535e-21	0.679364	0.432	0.286	7.23207e-17	c23	STAT3
5.37371e-21	0.690006	0.73	0.612	8.90263e-17	c23	SOD2
3.17003e-20	0.626653	0.345	0.205	5.25179e-16	c23	CDC5L
3.4386e-20	0.822817	0.108	0.039	5.69673e-16	c23	SPTSSA
4.58393e-20	-0.816491	0.653	0.738	7.59419e-16	c23	S100A8
5.40169e-20	0.675952	0.172	0.078	8.94899e-16	c23	PSME2
5.64842e-20	0.736205	0.219	0.112	9.35774e-16	c23	PARP9
1.2049e-19	0.97229	0.478	0.349	1.99615e-15	c23	GTF2B
1.26918e-19	0.334045	0.976	0.94	2.10265e-15	c23	PDE4B
1.09497e-18	0.574397	0.129	0.053	1.81403e-14	c23	CDKN2AIP
1.32945e-18	0.785039	0.376	0.246	2.20249e-14	c23	CTSS
1.92485e-18	-0.848168	0.238	0.398	3.1889e-14	c23	HMGB2
3.88358e-18	0.640982	0.523	0.401	6.43393e-14	c23	UBAP1
6.27287e-18	0.809202	0.136	0.059	1.03923e-13	c23	BHLHE40
1.13955e-17	0.516607	0.748	0.664	1.88789e-13	c23	SARS1
2.18593e-17	0.597706	0.207	0.106	3.62143e-13	c23	PIM1
4.17411e-17	0.710158	0.276	0.162	6.91525e-13	c23	RAB20
8.12342e-17	0.601134	0.107	0.042	1.34581e-12	c23	HLX
8.93478e-17	0.785469	0.45	0.331	1.48023e-12	c23	TAGAP
1.15841e-16	0.932191	0.273	0.166	1.91914e-12	c23	GPR87
1.71618e-16	0.688291	0.405	0.285	2.8432e-12	c23	LPIN2
2.85528e-16	-0.627378	0.338	0.488	4.73034e-12	c23	CEBPD
4.05369e-16	0.749677	0.333	0.217	6.71575e-12	c23	PIK3AP1
4.26868e-16	-0.467759	0.758	0.832	7.07192e-12	c23	ACTB
4.31e-16	0.648477	0.449	0.318	7.14038e-12	c23	STEAP4
5.29694e-16	0.79378	0.487	0.375	8.77544e-12	c23	RAB3IP
1.94468e-15	0.641284	0.222	0.126	3.22176e-11	c23	PGS1
2.20452e-15	0.564349	0.377	0.251	3.65223e-11	c23	PLEKHO1
3.14672e-15	0.477774	0.959	0.949	5.21317e-11	c23	SAT1
4.15043e-15	-0.358392	0.847	0.906	6.87602e-11	c23	COTL1
5.49978e-15	-0.559634	0.366	0.507	9.11149e-11	c23	CORO1A
6.34501e-15	-0.769503	0.215	0.349	1.05118e-10	c23	TALDO1
7.2023e-15	0.683784	0.173	0.089	1.19321e-10	c23	MED12L
1.72715e-14	-1.49421	0.18	0.306	2.86136e-10	c23	SERPINB4
4.19464e-14	-0.486315	0.574	0.7	6.94926e-10	c23	CFD
4.56895e-14	0.751403	0.256	0.156	7.56938e-10	c23	ENSBTAG00000051457
7.4025e-14	-1.10959	0.087	0.2	1.22637e-09	c23	ENSBTAG00000049569
9.55804e-14	-1.05836	0.376	0.487	1.58348e-09	c23	CXCL2
2.03341e-13	0.656959	0.235	0.141	3.36875e-09	c23	RAB27A
2.70367e-13	-0.318494	0.833	0.901	4.47917e-09	c23	ENSBTAG00000034366
3.39317e-13	0.509569	0.117	0.054	5.62147e-09	c23	IL2RA
4.41488e-13	-0.432024	0.526	0.645	7.31413e-09	c23	OAZ1
7.0659e-13	-1.5541	0.166	0.277	1.17061e-08	c23	ENSBTAG00000048835
8.18201e-13	0.525028	0.191	0.107	1.35551e-08	c23	CREBRF
9.085e-13	-0.592974	0.426	0.549	1.50511e-08	c23	S100A11
9.81251e-13	0.409624	0.361	0.241	1.62564e-08	c23	IFIH1
1.03699e-12	0.538472	0.214	0.125	1.71798e-08	c23	TMEM140
1.19051e-12	0.608548	0.255	0.161	1.97232e-08	c23	ARID5A
1.43988e-12	0.829761	0.39	0.287	2.38545e-08	c23	MAN1A1
2.17817e-12	-0.337646	0.963	0.962	3.60857e-08	c23	ENSBTAG00000048980
2.29735e-12	-0.314213	0.626	0.76	3.80603e-08	c23	DUSP1
2.79931e-12	0.758068	0.453	0.341	4.63762e-08	c23	CD69
2.91332e-12	0.620605	0.228	0.139	4.8265e-08	c23	DCAF12
3.59924e-12	-0.435297	0.459	0.585	5.96285e-08	c23	CYBA
4.24442e-12	-0.462494	0.34	0.473	7.03174e-08	c23	KLF6
4.43673e-12	-0.752003	0.165	0.278	7.35033e-08	c23	TKT
4.60931e-12	0.43732	0.284	0.181	7.63625e-08	c23	HERC6
8.82297e-12	0.480437	0.34	0.235	1.4617e-07	c23	PHF12
9.36917e-12	0.516585	0.203	0.119	1.55219e-07	c23	PSME1
1.28197e-11	0.258976	0.951	0.916	2.12384e-07	c23	ANTXR2
1.354e-11	-0.6218	0.43	0.556	2.24318e-07	c23	CXCR4
1.62175e-11	-0.523006	0.343	0.468	2.68675e-07	c23	FKBP11
2.16213e-11	0.539701	0.197	0.116	3.58199e-07	c23	RIPK1
2.25757e-11	-0.337346	0.598	0.706	3.74011e-07	c23	ARPC2
2.69443e-11	0.685197	0.201	0.121	4.46386e-07	c23	RIC1
3.63244e-11	0.48108	0.345	0.243	6.01786e-07	c23	TAPBP
4.03041e-11	-0.801408	0.069	0.161	6.67718e-07	c23	TNFSF14
4.54789e-11	0.504776	0.222	0.137	7.53448e-07	c23	NAMPT
5.71431e-11	-0.496971	0.332	0.455	9.4669e-07	c23	BIN2
5.86064e-11	0.76702	0.218	0.136	9.70932e-07	c23	ALCAM
9.42279e-11	0.251779	0.975	0.974	1.56107e-06	c23	BASP1
9.85105e-11	0.467456	0.204	0.123	1.63202e-06	c23	SP140L
1.93746e-10	-0.741135	0.134	0.232	3.2098e-06	c23	FCN1
1.96136e-10	-0.598719	0.058	0.142	3.24938e-06	c23	SEMA4A
1.98012e-10	0.410215	0.167	0.096	3.28047e-06	c23	SLC45A4
2.03185e-10	0.403052	0.107	0.052	3.36616e-06	c23	HNRNPR
2.04363e-10	0.702597	0.217	0.138	3.38568e-06	c23	NLRP3
2.11742e-10	0.579531	0.158	0.09	3.50793e-06	c23	SLC28A3
2.87743e-10	-0.312341	0.543	0.67	4.76704e-06	c23	C5AR1
3.92475e-10	-0.554499	0.107	0.206	6.50214e-06	c23	CDKN2D
4.68526e-10	0.433142	0.397	0.3	7.76207e-06	c23	SEMA4D
5.96995e-10	-0.391623	0.28	0.403	9.89042e-06	c23	NFE2
7.06082e-10	0.463224	0.477	0.374	1.16977e-05	c23	UBE2H
8.22534e-10	-0.281526	0.662	0.769	1.36269e-05	c23	ENSBTAG00000004043
8.43386e-10	-0.49792	0.304	0.415	1.39724e-05	c23	UCP2
8.66272e-10	0.330017	0.941	0.905	1.43515e-05	c23	IL1B
1.19314e-09	0.828919	0.129	0.071	1.97667e-05	c23	ICAM1
1.2129e-09	-0.773264	0.124	0.219	2.00942e-05	c23	THBD
1.73758e-09	-0.552563	0.193	0.297	2.87864e-05	c23	ALOX5AP
2.14812e-09	0.529629	0.243	0.163	3.55878e-05	c23	ENSBTAG00000047904
2.25956e-09	0.656515	0.188	0.118	3.74342e-05	c23	CYBB
2.67091e-09	-0.308982	0.762	0.846	4.42489e-05	c23	DUSP2
2.93844e-09	0.40925	0.484	0.388	4.86812e-05	c23	IFITM3
2.95495e-09	-0.417112	0.232	0.342	4.89546e-05	c23	STK17B
2.9779e-09	0.492549	0.609	0.527	4.93349e-05	c23	TXNIP
3.30636e-09	-0.422141	0.456	0.565	5.47765e-05	c23	VIM
4.08388e-09	-0.747538	0.059	0.133	6.76577e-05	c23	PROK2
5.4392e-09	-0.339512	0.287	0.403	9.01112e-05	c23	GPAT3
6.28908e-09	0.381477	0.481	0.39	0.000104191	c23	TMBIM4
7.65907e-09	-0.48601	0.18	0.281	0.000126888	c23	GNG7
8.9656e-09	0.614915	0.127	0.07	0.000148533	c23	IL18
9.03613e-09	0.516551	0.366	0.283	0.000149702	c23	PRR5L
1.36192e-08	-0.546448	0.145	0.236	0.000225629	c23	MSRB1
1.48888e-08	0.470789	0.113	0.061	0.000246662	c23	VPS54
1.49286e-08	-0.578651	0.158	0.252	0.000247323	c23	PFN1
1.89575e-08	-0.407242	0.249	0.354	0.00031407	c23	RAC2
1.96498e-08	-0.315823	0.657	0.735	0.000325539	c23	TSPO
2.03609e-08	-0.32114	0.432	0.544	0.000337319	c23	TSC22D3
2.98692e-08	0.533887	0.278	0.198	0.000494843	c23	GADD45B
3.11184e-08	-0.447445	0.226	0.327	0.000515539	c23	PTPN6
3.70833e-08	0.423545	0.16	0.099	0.000614359	c23	PSMB4
3.76817e-08	0.286744	0.7	0.621	0.000624272	c23	CREM
4.33596e-08	0.365818	0.554	0.479	0.000718339	c23	SDCBP
4.33913e-08	-0.634096	0.059	0.129	0.000718864	c23	FNIP2
4.47666e-08	0.450691	0.127	0.073	0.000741649	c23	TEC
5.2037e-08	-0.338678	0.321	0.428	0.000862097	c23	GNB2
5.27945e-08	-0.424859	0.129	0.217	0.000874646	c23	SLC16A3
5.57854e-08	-0.540298	0.582	0.643	0.000924197	c23	TGM3
5.92016e-08	-0.555956	0.053	0.12	0.000980794	c23	PAG1
6.38494e-08	-0.327549	0.39	0.498	0.00105779	c23	STK17A
6.43232e-08	-0.40326	0.217	0.317	0.00106564	c23	LIMD2
6.70321e-08	-0.317338	0.527	0.619	0.00111052	c23	PREX1
7.8519e-08	0.338454	0.487	0.398	0.00130082	c23	BCL6
8.28559e-08	1.10483	0.114	0.066	0.00137267	c23	WARS1
8.89393e-08	-0.392281	0.249	0.348	0.00147346	c23	GNAI2
9.33412e-08	-0.374901	0.693	0.752	0.00154638	c23	TMSB4X
9.48787e-08	0.453546	0.3	0.226	0.00157186	c23	PPARD
1.04435e-07	-0.561918	0.073	0.143	0.00173017	c23	TPM4
1.19436e-07	-0.314516	0.419	0.52	0.0019787	c23	ENSBTAG00000020684
1.24792e-07	0.454765	0.233	0.164	0.00206743	c23	TACC3
1.31156e-07	-0.411213	0.155	0.244	0.00217287	c23	NDUFV3
1.4538e-07	-0.415242	0.211	0.301	0.00240851	c23	CPD
1.5279e-07	-0.363304	0.342	0.436	0.00253128	c23	MYL6
1.96116e-07	0.38069	0.437	0.36	0.00324905	c23	PTK2B
2.20235e-07	-0.335123	0.418	0.516	0.00364863	c23	SLA
2.24897e-07	-0.699824	0.145	0.225	0.00372586	c23	CCL16
2.33978e-07	0.309835	0.48	0.396	0.00387631	c23	SNX10
2.51462e-07	-1.23036	0.169	0.247	0.00416598	c23	CXCL5
2.53452e-07	-0.353097	0.16	0.248	0.00419893	c23	GLIPR2
2.65975e-07	0.35752	0.65	0.594	0.00440641	c23	FYB1
3.00355e-07	-0.448118	0.155	0.238	0.00497599	c23	RNF10
4.83825e-07	-0.762616	0.188	0.269	0.00801553	c23	ACTG1
5.24916e-07	-0.393715	0.146	0.229	0.00869629	c23	DOCK8
5.70951e-07	-0.329579	0.473	0.567	0.00945895	c23	EIF5
5.84139e-07	0.458303	0.332	0.26	0.00967743	c23	CD48
6.14468e-07	-0.420691	0.228	0.319	0.0101799	c23	VAV3
7.23973e-07	0.427912	0.278	0.208	0.0119941	c23	RICTOR
9.10772e-07	-0.412116	0.113	0.187	0.0150888	c23	LASP1
9.11386e-07	-0.252547	0.512	0.612	0.0150989	c23	VASP
1.02743e-06	0.412629	0.104	0.06	0.0170215	c23	ENSBTAG00000011511
1.18583e-06	-0.321847	0.568	0.648	0.0196456	c23	NOTCH2
1.67651e-06	-0.327905	0.359	0.452	0.0277748	c23	JAML
1.72693e-06	-0.275559	0.378	0.484	0.02861	c23	MBP
1.75079e-06	0.348563	0.384	0.309	0.0290053	c23	NAIP
1.76718e-06	0.400399	0.277	0.206	0.0292768	c23	ACSL4
1.8494e-06	-0.480396	0.069	0.13	0.030639	c23	FAM21A
1.88508e-06	-0.428377	0.089	0.155	0.0312301	c23	RAB11FIP1
1.91346e-06	-0.340042	0.464	0.544	0.0317002	c23	GAPDH
1.98313e-06	0.343797	0.231	0.165	0.0328545	c23	ENSBTAG00000038619
2.03086e-06	0.320561	0.36	0.284	0.0336452	c23	CNOT6L
2.13056e-06	-0.484115	0.162	0.235	0.0352969	c23	PAPSS2
2.23335e-06	0.400571	0.135	0.086	0.0369999	c23	TGFBR1
2.38482e-06	-0.343517	0.262	0.35	0.0395093	c23	YPEL3
2.69002e-06	0.328842	0.221	0.157	0.0445656	c23	BoLA
3.00183e-06	0.626135	0.231	0.169	0.0497314	c23	NSMCE2
7.80382e-259	2.3226	0.855	0.184	1.29286e-254	c39	ENSBTAG00000049569
2.7346e-252	2.66368	0.99	0.289	4.53041e-248	c39	SERPINB4
2.32053e-223	2.64798	0.897	0.263	3.84442e-219	c39	ENSBTAG00000048835
4.29633e-182	2.30934	1	0.474	7.11773e-178	c39	CXCL2
5.44942e-173	1.89325	0.463	0.074	9.02806e-169	c39	ENSBTAG00000054882
5.9352e-83	1.55191	0.315	0.066	9.83285e-79	c39	ENSBTAG00000052012
2.34356e-62	2.13977	0.571	0.239	3.88257e-58	c39	CXCL5
4.11025e-62	0.96981	0.987	0.931	6.80945e-58	c39	CXCL8
3.81743e-55	1.94038	0.362	0.112	6.32433e-51	c39	ENSBTAG00000023026
4.53723e-50	1.04545	0.765	0.409	7.51684e-46	c39	UPP1
5.1255e-50	-0.578099	1	0.999	8.49142e-46	c39	B2M
1.5235e-49	1.26238	0.765	0.481	2.52398e-45	c39	PNP
4.03836e-45	1.33626	0.649	0.343	6.69035e-41	c39	GRO1
4.08336e-42	0.798641	0.953	0.842	6.76491e-38	c39	PLAUR
9.97568e-40	-0.558098	0.995	0.997	1.65267e-35	c39	ENSBTAG00000048782
2.00822e-36	0.977424	0.729	0.436	3.32702e-32	c39	ADGRE1
5.58931e-34	0.905609	0.837	0.595	9.2598e-30	c39	PLAU
6.02196e-34	0.996088	0.778	0.512	9.97658e-30	c39	SLC2A3
1.90227e-32	0.907034	0.726	0.457	3.15148e-28	c39	IL1RAP
8.93609e-32	0.98157	0.279	0.097	1.48044e-27	c39	PVR
1.05414e-29	0.965315	0.783	0.537	1.74639e-25	c39	GAPDH
2.60587e-29	0.881398	0.442	0.204	4.31715e-25	c39	PPP1R15A
2.81805e-29	1.03637	0.625	0.38	4.66866e-25	c39	ENO1
4.22849e-29	-0.817587	0.796	0.899	7.00534e-25	c39	ENSBTAG00000046324
7.39633e-27	-0.896237	0.682	0.846	1.22535e-22	c39	DUSP2
1.29448e-25	0.809537	0.168	0.049	2.14457e-21	c39	ERO1A
2.47526e-25	0.896466	0.45	0.225	4.10076e-21	c39	FCN1
2.87253e-25	-1.11599	0.522	0.699	4.75892e-21	c39	CFD
2.95076e-25	-0.559945	0.979	0.988	4.88852e-21	c39	BOLA
1.09205e-24	0.818485	0.276	0.108	1.80919e-20	c39	MIF
1.09601e-23	0.80667	0.548	0.308	1.81575e-19	c39	CDKN1A
1.27937e-23	1.15332	0.612	0.415	2.11953e-19	c39	PLIN2
1.1956e-22	0.918207	0.227	0.085	1.98075e-18	c39	TPI1
1.50575e-22	0.864202	0.584	0.357	2.49457e-18	c39	CNOT2
3.77887e-22	0.807196	0.514	0.286	6.26046e-18	c39	LDHB
2.43477e-21	0.866108	0.282	0.118	4.03368e-17	c39	DCBLD1
7.00016e-21	0.677009	0.721	0.503	1.15972e-16	c39	CD24
1.58457e-19	-0.538532	0.946	0.963	2.62515e-15	c39	ENSBTAG00000048980
2.72324e-19	-0.76138	0.63	0.734	4.51159e-15	c39	LYN
2.74819e-19	0.616896	0.762	0.554	4.55293e-15	c39	MEFV
2.91711e-18	1.18335	0.23	0.097	4.83277e-14	c39	AREG
1.4984e-17	0.569509	0.512	0.297	2.48241e-13	c39	TREM1
2.22493e-17	0.624948	0.439	0.244	3.68605e-13	c39	SESN2
8.26981e-17	0.564095	0.734	0.512	1.37006e-12	c39	ATP2B1
9.32232e-17	0.56103	0.579	0.355	1.54443e-12	c39	LMNB1
1.3916e-16	0.617546	0.393	0.211	2.30547e-12	c39	SLC16A3
2.45136e-15	0.532498	0.147	0.053	4.06117e-11	c39	PHACTR1
3.85426e-15	0.648154	0.419	0.244	6.38535e-11	c39	PGK1
5.02153e-15	0.720202	0.287	0.141	8.31917e-11	c39	PIAS2
7.6159e-15	-0.884235	0.364	0.543	1.26173e-10	c39	TSC22D3
1.00392e-14	0.53056	0.568	0.36	1.6632e-10	c39	PKM
1.15955e-14	0.582321	0.393	0.217	1.92103e-10	c39	RASA2
2.87051e-14	0.832558	0.364	0.213	4.75558e-10	c39	THBD
4.57343e-14	0.699345	0.183	0.078	7.5768e-10	c39	R3HCC1L
4.92615e-14	-1.01979	0.282	0.454	8.16115e-10	c39	RNF150
5.01058e-14	0.527213	0.506	0.313	8.30104e-10	c39	ACTN4
6.3568e-14	0.860236	0.543	0.371	1.05313e-09	c39	IER3
1.01712e-13	0.560107	0.336	0.183	1.68506e-09	c39	LDHA
1.1993e-13	0.492917	0.14	0.052	1.98688e-09	c39	ADGRG3
1.28166e-13	0.535107	0.189	0.08	2.12332e-09	c39	C25H16orf91
1.32729e-13	0.593238	0.209	0.095	2.19892e-09	c39	HPCAL1
1.33339e-13	0.49374	0.62	0.418	2.20903e-09	c39	ETS2
1.55453e-13	-0.657136	0.682	0.78	2.57539e-09	c39	HSP90AA1
2.20072e-13	-0.805168	0.447	0.58	3.64593e-09	c39	OSBPL8
2.27963e-13	0.463186	0.349	0.187	3.77667e-09	c39	ADAM8
9.51289e-13	0.66683	0.561	0.389	1.576e-08	c39	GPR84
1.50573e-12	-0.780883	0.39	0.526	2.49455e-08	c39	NUDT3
1.53829e-12	-1.62444	0.222	0.374	2.54848e-08	c39	IFIT2
2.14397e-12	0.51295	0.158	0.066	3.55191e-08	c39	MOB3A
2.59805e-12	0.428712	0.416	0.244	4.30419e-08	c39	ST6GALNAC4
6.74132e-12	-0.720421	0.444	0.565	1.11683e-07	c39	MCTP2
1.91169e-11	0.288158	0.979	0.908	3.1671e-07	c39	SAMSN1
2.71526e-11	-0.795791	0.178	0.338	4.49837e-07	c39	SELPLG
7.50859e-11	-0.987725	0.432	0.534	1.24395e-06	c39	PLAC8B
1.21143e-10	-0.706491	0.623	0.679	2.00698e-06	c39	JSP.1
1.61842e-10	0.371878	0.594	0.403	2.68123e-06	c39	SELENOK
1.80863e-10	-0.68045	0.238	0.387	2.99635e-06	c39	FGL2
1.84725e-10	0.421163	0.527	0.345	3.06034e-06	c39	IL2RG
2.53636e-10	0.541507	0.395	0.249	4.20199e-06	c39	PRDM1
2.83743e-10	0.369036	0.16	0.072	4.70077e-06	c39	AQP9
3.38704e-10	-0.59089	0.351	0.483	5.61131e-06	c39	MBP
3.83275e-10	0.409528	0.305	0.172	6.34971e-06	c39	FCAR
4.60829e-10	0.480051	0.253	0.136	7.63456e-06	c39	MYO9B
4.75528e-10	-0.840874	0.416	0.532	7.87807e-06	c39	TXNIP
5.82173e-10	0.515658	0.16	0.074	9.64487e-06	c39	PHLPP1
6.13056e-10	0.433627	0.39	0.24	1.01565e-05	c39	CUX1
6.86417e-10	-0.507101	0.721	0.754	1.13719e-05	c39	LITAF
1.14877e-09	0.437631	0.535	0.376	1.90318e-05	c39	DMXL2
1.22169e-09	0.478109	0.54	0.373	2.02398e-05	c39	PRDX5
1.25092e-09	0.427481	0.186	0.091	2.0724e-05	c39	ZDHHC7
1.30008e-09	0.389945	0.217	0.112	2.15384e-05	c39	ENSBTAG00000008851
1.34845e-09	0.481913	0.38	0.24	2.23397e-05	c39	DDIT4
1.38991e-09	0.455285	0.258	0.142	2.30267e-05	c39	MICU1
1.4528e-09	-0.711602	0.336	0.451	2.40685e-05	c39	JAML
2.47825e-09	-0.802799	0.292	0.422	4.10572e-05	c39	CHST11
2.51974e-09	-0.982759	0.16	0.286	4.17445e-05	c39	ZFYVE28
2.70513e-09	-0.604871	0.344	0.469	4.48158e-05	c39	SRI
2.99283e-09	-0.824398	0.15	0.281	4.95821e-05	c39	UBE2G1
3.35676e-09	-0.567832	0.395	0.516	5.56114e-05	c39	SSH2
3.70448e-09	-1.06307	0.039	0.143	6.13721e-05	c39	MS4A7
3.88055e-09	0.355606	0.519	0.344	6.42891e-05	c39	IGSF6
4.28214e-09	0.491055	0.429	0.285	7.09422e-05	c39	RNF13
4.33082e-09	-0.587546	0.481	0.598	7.17487e-05	c39	FYB1
4.93228e-09	-1.05974	0.078	0.191	8.17131e-05	c39	IL15
5.63091e-09	-1.03906	0.085	0.197	9.32873e-05	c39	FCGR3A
5.78446e-09	0.253933	0.248	0.139	9.58311e-05	c39	IL18BP
7.11515e-09	0.376377	0.341	0.209	0.000117877	c39	DNM2
7.70434e-09	-0.559851	0.76	0.809	0.000127638	c39	ANXA1
9.09399e-09	0.473316	0.292	0.172	0.00015066	c39	GBE1
9.4794e-09	-0.654186	0.429	0.518	0.000157045	c39	PTMS
1.18728e-08	-0.884062	0.447	0.554	0.000196696	c39	CXCR4
1.44849e-08	0.369936	0.822	0.671	0.000239971	c39	DENND5A
1.49417e-08	0.469246	0.256	0.147	0.00024754	c39	PDE3B
1.51568e-08	0.368277	0.313	0.185	0.000251102	c39	FEM1C
1.61485e-08	0.306136	0.15	0.071	0.000267532	c39	SGPP1
1.64941e-08	0.437685	0.23	0.126	0.000273258	c39	FAM21A
1.65824e-08	0.400465	0.509	0.347	0.000274721	c39	RAC2
2.21073e-08	0.315678	0.452	0.291	0.000366251	c39	FXYD5
2.3225e-08	0.32555	0.752	0.639	0.000384769	c39	TGM3
3.04589e-08	0.320297	0.762	0.621	0.000504613	c39	ALDOA
3.40745e-08	-0.687226	0.331	0.431	0.000564512	c39	PSMB8
4.15683e-08	-0.489209	0.54	0.598	0.000688662	c39	DAGLB
5.36524e-08	0.395668	0.14	0.067	0.000888859	c39	FBXW2
5.85819e-08	0.373622	0.439	0.291	0.000970527	c39	ALOX5AP
6.77926e-08	0.282135	0.408	0.264	0.00112312	c39	ACTG1
7.09305e-08	-0.567736	0.54	0.586	0.00117511	c39	ADGRE5
7.93433e-08	-0.463402	0.434	0.564	0.00131448	c39	VIM
8.01998e-08	0.328751	0.147	0.072	0.00132867	c39	HECW2
8.70978e-08	0.374121	0.917	0.857	0.00144295	c39	S100A9
1.1979e-07	-0.746069	0.354	0.442	0.00198456	c39	IFNAR2
1.24568e-07	0.335567	0.357	0.226	0.00206371	c39	PPARD
1.4787e-07	-0.614164	0.393	0.487	0.00244976	c39	RIPOR2
1.66848e-07	-0.449977	0.747	0.773	0.00276418	c39	VNN2
1.96381e-07	-0.755619	0.145	0.257	0.00325344	c39	GPX1
2.03305e-07	0.26019	0.279	0.163	0.00336815	c39	CSRNP1
2.48655e-07	0.306923	0.568	0.404	0.00411947	c39	RBPJ
2.79819e-07	0.398411	0.109	0.05	0.00463576	c39	TBC1D7
2.82377e-07	0.279513	0.45	0.305	0.00467815	c39	CDK17
3.09104e-07	0.3165	0.54	0.39	0.00512093	c39	HMGB2
3.1588e-07	-0.711704	0.202	0.316	0.00523319	c39	LIMD2
3.67783e-07	-0.548146	0.344	0.446	0.00609305	c39	EHD1
4.12256e-07	0.423391	0.385	0.262	0.00682985	c39	METRNL
4.18696e-07	-0.993928	0.178	0.275	0.00693654	c39	LIPA
4.37615e-07	0.419104	0.63	0.502	0.00724997	c39	ARL14EP
4.85289e-07	0.275187	0.749	0.586	0.00803978	c39	AKIRIN2
5.3511e-07	0.333572	0.24	0.143	0.00886517	c39	ENSBTAG00000052465
5.49174e-07	-0.562532	0.326	0.432	0.00909816	c39	USP32
5.80732e-07	0.377325	0.31	0.2	0.00962098	c39	SNAPC1
6.38285e-07	0.333068	0.747	0.616	0.0105745	c39	MARCKSL1
6.43997e-07	-0.334077	0.842	0.837	0.0106691	c39	TMBIM6
6.56228e-07	0.300464	0.349	0.226	0.0108717	c39	PXK
7.02321e-07	0.301005	0.191	0.107	0.0116353	c39	HIP1R
8.65513e-07	-0.542049	0.543	0.596	0.014339	c39	RPL39
9.14653e-07	0.316881	0.568	0.411	0.0151531	c39	BIRC3
9.31894e-07	0.273479	0.212	0.122	0.0154387	c39	MBD2
1.13579e-06	0.266489	0.615	0.464	0.0188166	c39	H2AJ
1.20256e-06	0.269069	0.106	0.05	0.0199228	c39	NCAPD2
1.40985e-06	0.311159	0.39	0.264	0.023357	c39	STAU1
1.41063e-06	0.367912	0.271	0.168	0.02337	c39	C6H4orf3
1.6141e-06	0.295705	0.775	0.648	0.0267407	c39	PICALM
1.62544e-06	-0.536922	0.579	0.64	0.0269287	c39	ENSBTAG00000019018
1.74477e-06	-0.299582	0.899	0.904	0.0289055	c39	COTL1
2.40274e-06	0.269284	0.437	0.291	0.0398062	c39	CRKL
2.46325e-06	0.353483	0.233	0.143	0.0408087	c39	RBMS1
2.51717e-06	0.341127	0.132	0.069	0.0417019	c39	GPI
2.58202e-06	-0.706492	0.031	0.102	0.0427763	c39	STAT5B
0	2.80628	0.955	0.275	0	c16	SERPINB4
0	2.73146	0.895	0.249	0	c16	ENSBTAG00000048835
0	2.35803	0.781	0.173	0	c16	ENSBTAG00000049569
7.88261e-295	1.92602	0.414	0.067	1.30591e-290	c16	ENSBTAG00000054882
2.17297e-187	1.76201	0.318	0.06	3.59995e-183	c16	ENSBTAG00000052012
1.07685e-175	1.26851	0.905	0.491	1.78402e-171	c16	CD24
1.46575e-112	0.890964	0.97	0.853	2.4283e-108	c16	S100A9
1.12455e-111	0.934191	0.975	0.841	1.86305e-107	c16	S100A12
4.41766e-102	1.51	0.572	0.255	7.31874e-98	c16	ACTG1
8.01525e-101	1.1644	0.53	0.217	1.32789e-96	c16	FCN1
1.0049e-100	-0.609976	0.994	0.997	1.66482e-96	c16	ENSBTAG00000048782
7.06039e-98	0.861497	0.959	0.825	1.1697e-93	c16	ACTB
1.13809e-94	0.993697	0.691	0.346	1.88548e-90	c16	LMNB1
7.37632e-92	-0.531458	0.999	0.999	1.22203e-87	c16	B2M
1.52397e-91	1.01414	0.734	0.403	2.52476e-87	c16	UPP1
3.92461e-91	0.915775	0.858	0.529	6.5019e-87	c16	GAPDH
1.23682e-86	1.08752	0.702	0.381	2.04904e-82	c16	HMGB2
8.75618e-82	1.03167	0.353	0.122	1.45064e-77	c16	PROK2
2.64958e-79	1.28956	0.74	0.476	4.38955e-75	c16	PNP
6.9102e-74	0.904723	0.575	0.283	1.14481e-69	c16	ALOX5AP
6.11268e-67	-0.922325	0.822	0.901	1.01269e-62	c16	ENSBTAG00000046324
8.98217e-66	0.71197	0.91	0.728	1.48808e-61	c16	S100A8
6.90046e-58	0.852318	0.412	0.181	1.1432e-53	c16	ADAM8
1.90467e-55	0.743521	0.649	0.365	3.15547e-51	c16	PRDX5
3.20744e-54	0.686584	0.689	0.4	5.31377e-50	c16	UCP2
6.38248e-50	0.677941	0.168	0.049	1.05739e-45	c16	ADGRG3
1.91272e-46	0.751143	0.579	0.336	3.16881e-42	c16	TALDO1
1.21037e-45	-0.524425	0.986	0.988	2.00523e-41	c16	BOLA
6.90953e-44	0.639414	0.579	0.329	1.1447e-39	c16	STK17B
1.17834e-43	0.767267	0.25	0.098	1.95216e-39	c16	SLMAP
2.9e-42	0.69551	0.314	0.138	4.80443e-38	c16	ENSBTAG00000052465
1.34012e-41	0.893694	0.301	0.135	2.22017e-37	c16	TPM4
5.37702e-41	0.610083	0.693	0.455	8.90811e-37	c16	FKBP11
9.13197e-41	0.556862	0.76	0.507	1.51289e-36	c16	SLC2A3
1.69092e-40	0.679865	0.733	0.538	2.80134e-36	c16	S100A11
3.77795e-40	0.545527	0.637	0.39	6.25893e-36	c16	GPAT3
4.53077e-40	0.428367	0.982	0.906	7.50612e-36	c16	SAMSN1
1.6505e-39	0.569478	0.658	0.41	2.73439e-35	c16	TCN1
4.49603e-38	0.669949	0.28	0.123	7.44857e-34	c16	VAT1L
1.02825e-37	0.767108	0.328	0.157	1.70349e-33	c16	BTBD9
1.6192e-37	0.694485	0.666	0.453	2.68252e-33	c16	IL1RAP
7.14171e-37	0.663889	0.441	0.239	1.18317e-32	c16	ST6GALNAC4
2.22788e-36	-0.758044	0.652	0.736	3.69093e-32	c16	LYN
6.83943e-36	-1.27619	0.373	0.531	1.13309e-31	c16	BCL2A1
1.12792e-35	0.623469	0.15	0.05	1.86862e-31	c16	ENSBTAG00000023648
9.99214e-35	0.572655	0.527	0.308	1.6554e-30	c16	ACTN4
1.45818e-33	0.675195	0.426	0.24	2.41577e-29	c16	SESN2
3.42628e-33	0.615729	0.247	0.108	5.67632e-29	c16	ENSBTAG00000008851
4.41441e-33	0.621037	0.393	0.207	7.31335e-29	c16	SLC16A3
8.17885e-33	0.569052	0.495	0.29	1.35499e-28	c16	CPD
1.08836e-32	0.501353	0.592	0.37	1.80309e-28	c16	RAB3IP
1.28153e-31	0.623379	0.419	0.233	2.12311e-27	c16	IFRD1
1.38332e-31	0.653471	0.631	0.433	2.29175e-27	c16	ADGRE1
3.14877e-31	0.60091	0.427	0.242	5.21657e-27	c16	PFN1
6.27007e-31	0.546616	0.179	0.07	1.03876e-26	c16	AQP9
3.3171e-30	0.52811	0.561	0.342	5.49544e-26	c16	RAC2
6.5913e-29	0.581031	0.472	0.283	1.09198e-24	c16	LDHB
6.71025e-29	0.52326	0.93	0.84	1.11169e-24	c16	PLAUR
9.17961e-29	0.543731	0.279	0.135	1.52079e-24	c16	VSTM1
1.32039e-28	-0.603057	0.895	0.907	2.18749e-24	c16	IL1B
2.89009e-28	0.590616	0.669	0.476	4.78801e-24	c16	CEBPD
1.27659e-27	0.725512	0.283	0.143	2.11493e-23	c16	PDE3B
1.62988e-27	0.438535	0.877	0.727	2.70022e-23	c16	TSPO
3.02031e-27	0.477	0.378	0.205	5.00374e-23	c16	DNM2
4.2516e-27	0.473403	0.485	0.287	7.04363e-23	c16	HCLS1
4.39363e-27	0.372419	0.94	0.809	7.27893e-23	c16	CYSTM1
8.01363e-27	0.506159	0.622	0.425	1.32762e-22	c16	MYL6
1.09687e-26	0.538758	0.25	0.121	1.81719e-22	c16	EIF4E3
1.10915e-26	0.467066	0.605	0.398	1.83753e-22	c16	SELENOK
1.84739e-26	0.664518	0.2	0.089	3.06057e-22	c16	H1-2
1.98127e-26	0.415602	0.832	0.634	3.28236e-22	c16	OAZ1
7.5612e-26	0.556164	0.258	0.127	1.25266e-21	c16	ALDH2
8.57888e-26	0.537584	0.129	0.047	1.42126e-21	c16	ENSBTAG00000053177
1.67971e-25	0.569413	0.264	0.133	2.78277e-21	c16	MYO9B
1.98487e-25	0.417467	0.625	0.407	3.28833e-21	c16	LIMK2
8.06807e-25	0.475454	0.29	0.152	1.33664e-20	c16	RGS18
1.07125e-24	0.48635	0.485	0.301	1.77475e-20	c16	CDK17
2.10809e-24	-1.85058	0.06	0.199	3.49247e-20	c16	CSF1
3.70188e-24	0.585984	0.433	0.268	6.13291e-20	c16	TKT
3.9026e-24	0.517009	0.288	0.152	6.46543e-20	c16	BAZ2B
4.00345e-24	0.770488	0.368	0.217	6.63251e-20	c16	CCL16
4.79258e-24	0.499896	0.25	0.124	7.93986e-20	c16	SERINC2
[truncated: 6,982 more rows]

## Sheet: Lengend
Supplementary Table 2: Detailed list of genes differentially expressed in each granulocyte cluster relative to all other granulocytes. Column ‘pct.1’ denotes the percent of cells expressing the gene in a specified cluster, while ‘pct.2’ denotes the percent of cells expressing the gene in the rest of the dataset
