# Supplementary material for: Single-cell RNA sequencing characterization of Holstein cattle blood and milk immune cells during a chronic Staphylococcus aureus mastitis infection
Source: Sci Rep. 2025 Apr 12;15:12689. doi: 10.1038/s41598-025-96657-5 (PMC11993596; doi:10.1038/s41598-025-96657-5)
Supplement: Supplementary file 6 — Supplementary Material 6 [file 41598_2025_96657_MOESM6_ESM.xlsx]

## Sheet: SuppTable1
p_val	avg_log2FC	pct.1	pct.2	p_val_adj	cluster	gene
0	7.05613	0.95	0.008	0	c53	GZMB
0	6.0319	0.95	0.001	0	c53	ENSBTAG00000050871
0	5.8252	0.865	0.007	0	c53	PTI
0	4.84908	0.785	0.051	0	c53	RNASE4
0	4.26364	0.896	0.009	0	c53	GCSAML
0	4.22641	0.842	0	0	c53	GATA2
0	4.22371	0.796	0.031	0	c53	CHN2
0	3.99859	0.812	0.001	0	c53	HRH4
0	3.96283	0.858	0.122	0	c53	RORA
0	3.85425	0.796	0.003	0	c53	ENSBTAG00000040144
0	3.76166	0.769	0.035	0	c53	IL3RA
0	3.75622	0.712	0.075	0	c53	FLNB
0	3.70517	0.785	0.071	0	c53	MCTP1
0	3.6381	0.496	0.02	0	c53	ANG2
0	3.61639	0.646	0.02	0	c53	ENSBTAG00000020242
0	3.56137	0.812	0.115	0	c53	RAP1GAP2
0	3.47429	0.538	0.043	0	c53	ABHD6
0	3.37494	0.581	0.001	0	c53	HPGD
0	3.35297	0.631	0.039	0	c53	HEG1
0	3.34688	0.696	0.026	0	c53	ENSBTAG00000053696
0	3.22715	0.704	0.044	0	c53	RHEX
0	3.15069	0.608	0.029	0	c53	SCIN
0	2.77996	0.608	0.057	0	c53	SLC24A3
0	2.70133	0.469	0.003	0	c53	FCER1A
0	2.66004	0.504	0.008	0	c53	ITGB5
0	2.59087	0.388	0.008	0	c53	SLC18A2
0	2.53955	0.385	0.013	0	c53	GAREM1
0	2.47445	0.4	0.005	0	c53	SUCNR1
0	2.38099	0.354	0.002	0	c53	RANBP17
0	2.26831	0.338	0.015	0	c53	HGF
0	2.26759	0.438	0.005	0	c53	SOCS2
0	2.02931	0.258	0	0	c53	ENSBTAG00000052449
0	1.99265	0.312	0.005	0	c53	CCDC80
0	1.9852	0.323	0.01	0	c53	SERPINB2
0	1.9585	0.115	0.002	0	c53	HS6ST3
0	1.94662	0.423	0.026	0	c53	KIFC3
0	1.93773	0.262	0.001	0	c53	NTRK3
0	1.87011	0.3	0.004	0	c53	CDH1
0	1.81365	0.196	0	0	c53	ENSBTAG00000039813
0	1.80528	0.281	0.004	0	c53	SULF2
0	1.75268	0.285	0.008	0	c53	IGFBP4
0	1.74107	0.3	0.001	0	c53	GATA1
0	1.72686	0.288	0.002	0	c53	SYT7
0	1.70465	0.308	0.004	0	c53	MTUS1
0	1.65195	0.242	0.008	0	c53	ABCA13
0	1.60746	0.235	0.002	0	c53	CPA3
0	1.57251	0.269	0	0	c53	MS4A2
0	1.3901	0.169	0.002	0	c53	DCLK2
0	1.27174	0.165	0.001	0	c53	PAMR1
0	1.15256	0.173	0.003	0	c53	PTGDR2
0	1.11841	0.123	0	0	c53	ENSBTAG00000050942
0	1.0197	0.158	0.002	0	c53	ITGB4
0	0.949974	0.1	0	0	c53	KDR
0	0.891461	0.123	0.002	0	c53	APCDD1
0	0.774396	0.1	0	0	c53	ENSBTAG00000048626
1.06058e-298	3.39735	0.7	0.088	2.09306e-294	c53	LRP12
8.64205e-298	3.93958	0.438	0.031	1.70551e-293	c53	IDO1
1.88908e-290	1.8981	0.308	0.015	3.72809e-286	c53	ADAMTS12
4.21576e-280	2.9908	0.692	0.09	8.31979e-276	c53	COPG2
3.41445e-275	1.43502	0.231	0.009	6.73841e-271	c53	ENSBTAG00000049782
6.19982e-274	3.02291	0.746	0.102	1.22354e-269	c53	FAM135A
7.59722e-250	1.66791	0.285	0.015	1.49931e-245	c53	WDR35
8.35768e-250	3.16865	0.646	0.086	1.64939e-245	c53	ZDHHC14
1.15861e-247	1.88679	0.285	0.015	2.28651e-243	c53	VIPR2
3.11918e-242	1.70025	0.262	0.013	6.15571e-238	c53	DAPK2
3.98773e-240	1.51236	0.231	0.01	7.86978e-236	c53	ZBTB16
9.34521e-234	2.21218	0.392	0.032	1.84428e-229	c53	EGLN3
5.31347e-226	0.990776	0.146	0.004	1.04861e-221	c53	SLC16A14
3.99719e-221	2.7046	0.296	0.019	7.88846e-217	c53	EREG
1.11279e-218	2.34098	0.442	0.044	2.19609e-214	c53	MREG
8.38694e-218	0.737052	0.104	0.002	1.65516e-213	c53	ENSBTAG00000038159
6.73915e-214	2.22298	0.642	0.087	1.32997e-209	c53	ENSBTAG00000054870
1.53945e-210	2.08881	0.385	0.034	3.0381e-206	c53	PRKX
2.52989e-203	2.93293	0.796	0.16	4.99274e-199	c53	INPP4B
3.86301e-200	2.68316	0.488	0.06	7.62365e-196	c53	OSBPL3
2.77608e-195	1.97911	0.377	0.035	5.47859e-191	c53	SH2D1B
1.50077e-186	2.09333	0.731	0.129	2.96176e-182	c53	RGS18
3.25686e-176	2.95723	0.754	0.172	6.42741e-172	c53	ENSBTAG00000049814
1.96307e-175	2.05197	0.404	0.045	3.87411e-171	c53	UBASH3A
8.6041e-172	2.28025	0.535	0.078	1.69802e-167	c53	AQP9
3.38474e-170	1.97522	0.346	0.034	6.67979e-166	c53	ACAD9
5.62674e-164	1.91818	0.358	0.037	1.11044e-159	c53	TGDS
7.82856e-164	3.01091	0.938	0.379	1.54497e-159	c53	VAV3
2.57607e-163	2.13784	0.481	0.068	5.08387e-159	c53	UBL7
1.56022e-157	2.70911	0.935	0.4	3.07909e-153	c53	PTP4A2
6.03314e-154	2.45201	0.2	0.012	1.19064e-149	c53	PRKG1
6.88425e-153	1.15725	0.162	0.008	1.35861e-148	c53	FASLG
6.38721e-152	2.77667	0.677	0.148	1.26052e-147	c53	H1-2
4.7568e-151	2.76486	0.912	0.377	9.38754e-147	c53	ARL6IP1
2.00475e-150	2.372	0.577	0.11	3.95637e-146	c53	BTK
2.23356e-150	2.93177	0.854	0.293	4.40794e-146	c53	PAG1
1.55638e-149	2.42891	0.608	0.12	3.07151e-145	c53	HOPX
1.52775e-148	1.38955	0.181	0.01	3.01502e-144	c53	ENSBTAG00000038080
6.00508e-148	3.10774	0.712	0.178	1.1851e-143	c53	PDE4D
3.0503e-147	2.59009	0.588	0.117	6.01977e-143	c53	NUP210
4.65618e-146	2.92086	0.642	0.145	9.18896e-142	c53	RGS1
3.18701e-143	2.89506	0.773	0.238	6.28957e-139	c53	PIP4K2A
1.78977e-142	0.907478	0.127	0.005	3.53212e-138	c53	ENSBTAG00000038981
1.78049e-141	1.25437	0.196	0.013	3.5138e-137	c53	CDKN1C
3.44298e-141	1.21964	0.185	0.011	6.79472e-137	c53	NCK2
1.98739e-140	0.798473	0.115	0.004	3.92211e-136	c53	CCR3
3.41156e-140	2.51378	0.758	0.194	6.73271e-136	c53	PAPSS2
3.59198e-138	1.53884	0.242	0.02	7.08877e-134	c53	IMPACT
1.51916e-137	2.22443	0.6	0.124	2.99806e-133	c53	ATP6V0A1
1.93815e-136	2.57189	0.704	0.187	3.82495e-132	c53	FYN
6.50927e-136	2.24143	0.4	0.056	1.28461e-131	c53	ADIPOR2
7.64508e-132	2.65556	0.935	0.486	1.50876e-127	c53	SH3BGRL3
5.27159e-128	1.79166	0.412	0.058	1.04035e-123	c53	CSF2RB
6.51394e-126	2.09137	0.454	0.071	1.28553e-121	c53	DACH1
5.22534e-121	1.76388	0.377	0.054	1.03122e-116	c53	UNC13D
2.64933e-120	0.847275	0.123	0.006	5.22844e-116	c53	PRSS57
2.83205e-119	1.72014	0.312	0.038	5.58905e-115	c53	TBC1D4
6.38441e-119	2.0759	0.408	0.066	1.25996e-114	c53	NFATC2
1.59723e-118	1.78097	0.281	0.03	3.15213e-114	c53	TRPC6
2.91786e-117	2.43407	0.708	0.224	5.75839e-113	c53	TBC1D1
5.67605e-117	0.916269	0.123	0.006	1.12017e-112	c53	L1CAM
3.84802e-116	2.68086	0.823	0.353	7.59406e-112	c53	PRKCB
4.17824e-115	2.58249	0.515	0.109	8.24576e-111	c53	CRADD
5.90924e-115	2.07492	0.438	0.077	1.16619e-110	c53	PCYT1A
9.23108e-115	2.18177	0.531	0.116	1.82175e-110	c53	PRKAG2
1.48439e-114	2.50642	0.819	0.32	2.92945e-110	c53	MGAT5
2.75687e-113	2.44112	0.827	0.354	5.44069e-109	c53	STK38
4.17667e-112	2.17013	0.581	0.142	8.24266e-108	c53	PGD
3.88096e-111	1.42311	0.177	0.013	7.65908e-107	c53	ITGA9
5.58908e-111	0.915147	0.119	0.006	1.10301e-106	c53	ENSBTAG00000013055
2.21931e-110	1.92977	0.392	0.063	4.37981e-106	c53	SYTL3
5.73655e-110	2.1227	0.769	0.251	1.13211e-105	c53	S100A10
3.0376e-109	2.3602	0.835	0.277	5.99469e-105	c53	CD52
6.57397e-108	1.98232	0.465	0.092	1.29737e-103	c53	EOGT
1.17576e-107	1.97008	0.908	0.433	2.32037e-103	c53	ITM2C
3.58284e-105	2.01055	0.385	0.066	7.07073e-101	c53	PALM
2.79511e-103	1.89089	0.3	0.041	5.51616e-99	c53	GOLIM4
2.85263e-102	2.61008	0.635	0.194	5.62967e-98	c53	SWAP70
2.26075e-100	2.09726	0.777	0.279	4.4616e-96	c53	TIMP2
2.5811e-100	2.19295	0.865	0.447	5.0938e-96	c53	CMIP
2.80958e-98	2.32064	0.785	0.306	5.5447e-94	c53	CRIP1
3.23403e-98	2.1833	0.8	0.344	6.38236e-94	c53	RNF10
3.28234e-98	1.33045	0.142	0.01	6.4777e-94	c53	PCDH17
1.45497e-97	2.00604	0.469	0.105	2.87138e-93	c53	ENSBTAG00000050052
2.93334e-97	1.18358	0.165	0.013	5.78895e-93	c53	RAB11FIP4
3.94957e-95	1.911	0.458	0.099	7.79449e-91	c53	CAMK2G
9.54062e-95	2.54868	0.546	0.151	1.88284e-90	c53	STT3B
2.30813e-93	1.85482	0.9	0.546	4.55509e-89	c53	LRRFIP1
3.41377e-91	2.15095	0.769	0.338	6.73707e-87	c53	LAPTM4A
3.83757e-91	1.97916	0.35	0.061	7.57343e-87	c53	FER
4.07325e-91	2.20165	0.669	0.238	8.03857e-87	c53	SH3KBP1
2.50317e-90	0.697942	0.1	0.005	4.94001e-86	c53	GFI1B
1.51537e-87	2.04107	0.95	0.642	2.99058e-83	c53	ARHGAP15
1.56487e-87	1.84338	0.523	0.131	3.08827e-83	c53	PIM1
4.40188e-87	2.21368	0.708	0.29	8.6871e-83	c53	FLI1
2.21556e-86	2.21143	0.408	0.088	4.3724e-82	c53	GNPTAB
4.94746e-86	2.01647	0.419	0.093	9.76381e-82	c53	PMEPA1
7.46222e-86	2.38904	0.485	0.125	1.47267e-81	c53	GIMAP4
1.9018e-85	2.06	0.388	0.081	3.7532e-81	c53	GSTP1
2.10037e-85	2.30582	0.442	0.104	4.14508e-81	c53	RETREG1
9.69224e-85	2.13792	0.719	0.3	1.91276e-80	c53	PLCL2
3.2865e-84	2.02959	0.665	0.234	6.48591e-80	c53	ITGAL
7.88421e-83	1.49692	0.981	0.676	1.55595e-78	c53	ANXA1
5.69552e-82	-2.8935	0.488	0.943	1.12401e-77	c53	BTG1
5.75438e-82	1.56617	0.177	0.018	1.13563e-77	c53	PDE7B
1.60665e-81	2.25513	0.738	0.33	3.17073e-77	c53	ITPR2
3.65476e-81	1.93585	0.435	0.105	7.21266e-77	c53	ENSBTAG00000040331
4.48607e-81	1.85692	0.335	0.062	8.85325e-77	c53	HIPK2
3.1752e-80	1.20362	0.177	0.018	6.26626e-76	c53	GFOD1
5.92281e-80	1.91693	0.562	0.162	1.16887e-75	c53	TNFSF14
1.12122e-79	1.05421	0.154	0.014	2.21272e-75	c53	ENSBTAG00000007280
5.96189e-79	1.58987	0.192	0.021	1.17658e-74	c53	TSC22D1
1.6148e-78	2.23208	0.677	0.262	3.1868e-74	c53	LNPEP
1.77486e-78	1.54338	0.935	0.637	3.5027e-74	c53	CORO1A
2.55456e-78	0.954962	0.15	0.013	5.04143e-74	c53	FAM222A
2.60745e-78	1.50465	0.931	0.534	5.1458e-74	c53	MT-ND1
4.03692e-78	1.92328	0.646	0.222	7.96686e-74	c53	AOAH
1.30582e-77	1.82408	0.338	0.066	2.57704e-73	c53	OSBPL1A
3.53972e-77	1.89167	0.538	0.159	6.98564e-73	c53	GIMAP7.2
3.9897e-77	1.68627	0.304	0.054	7.87367e-73	c53	SSBP3
4.3583e-77	2.10106	0.388	0.084	8.6011e-73	c53	MAF
5.3255e-77	2.09549	0.546	0.164	1.05099e-72	c53	FOXO3
1.80657e-76	1.67581	0.319	0.058	3.56526e-72	c53	CD4
2.87e-76	1.69908	0.369	0.078	5.66395e-72	c53	UBP1
1.41845e-75	1.26979	0.192	0.022	2.79932e-71	c53	RAB27B
9.85785e-74	1.76364	0.385	0.086	1.94545e-69	c53	ARRB1
1.23671e-72	1.68973	0.804	0.372	2.44064e-68	c53	ZFP36L2
2.31573e-72	1.30091	0.196	0.024	4.57009e-68	c53	AGPAT2
5.03714e-72	1.7444	0.635	0.22	9.94079e-68	c53	R3HDM4
7.45292e-72	1.59135	0.742	0.303	1.47083e-67	c53	PXN
1.21144e-71	1.70044	0.315	0.06	2.39077e-67	c53	TPM1
2.41005e-71	1.74511	0.558	0.166	4.75623e-67	c53	SLC2A9
2.50314e-71	1.85864	0.4	0.097	4.93995e-67	c53	N4BP2L1
1.90262e-70	1.67909	0.438	0.108	3.75481e-66	c53	F5
2.83257e-70	-2.74741	0.246	0.736	5.59008e-66	c53	RPL39
5.86382e-70	1.99586	0.596	0.213	1.15723e-65	c53	RAB27A
4.72149e-69	1.77944	0.55	0.178	9.31787e-65	c53	VCL
5.3488e-69	1.4373	0.281	0.048	1.05559e-64	c53	PLEKHG3
6.49248e-69	1.95657	0.45	0.124	1.28129e-64	c53	IFI47
7.82381e-69	1.87198	0.873	0.577	1.54403e-64	c53	MBNL1
8.44537e-69	1.95965	0.427	0.114	1.66669e-64	c53	MBOAT1
1.12566e-68	1.86975	0.638	0.25	2.22148e-64	c53	EPB41
8.17686e-68	2.55906	0.519	0.181	1.6137e-63	c53	GSTP1.1
1.29508e-67	1.67411	0.862	0.498	2.55585e-63	c53	ACTG1
8.33885e-67	1.97143	0.592	0.234	1.64567e-62	c53	TGFB1
2.45206e-66	1.92099	0.315	0.065	4.83915e-62	c53	AHR
3.36609e-66	1.98643	0.5	0.162	6.64299e-62	c53	NCOA1
4.85889e-65	1.76651	0.331	0.073	9.58902e-61	c53	P2RY10
1.9074e-64	1.39132	0.938	0.694	3.76425e-60	c53	PICALM
4.84068e-64	-3.5736	0.077	0.641	9.55309e-60	c53	MARCKS
1.78756e-63	1.16035	0.15	0.016	3.52774e-59	c53	TJP2
2.94653e-63	-3.34689	0.323	0.781	5.81497e-59	c53	NFKBIA
4.99281e-63	-5.24414	0.05	0.609	9.85331e-59	c53	S100A9
8.54224e-63	2.14287	0.565	0.225	1.68581e-58	c53	TAOK3
2.15608e-62	1.80128	0.696	0.328	4.25502e-58	c53	FAM107B
8.61156e-62	-2.45061	0.404	0.832	1.69949e-57	c53	JUNB
9.07533e-62	1.25599	0.977	0.884	1.79102e-57	c53	ACTB
1.37234e-61	1.72994	0.365	0.093	2.70831e-57	c53	GRAP
2.37713e-61	-4.80192	0.077	0.617	4.69127e-57	c53	S100A12
2.71149e-61	1.57192	0.265	0.05	5.35112e-57	c53	STAP1
4.59326e-61	1.64255	0.735	0.353	9.06481e-57	c53	LYST
9.13932e-61	2.02291	0.438	0.135	1.80364e-56	c53	SC5D
9.49738e-61	1.23104	0.954	0.787	1.87431e-56	c53	ARPC2
1.17442e-60	0.958153	0.158	0.018	2.31772e-56	c53	ENSBTAG00000051452
1.929e-60	1.84658	0.162	0.02	3.80689e-56	c53	ZNF280C
3.54076e-60	-4.43978	0.138	0.649	6.9877e-56	c53	CXCL8
4.51123e-60	1.36096	0.319	0.068	8.90291e-56	c53	CD9
4.96496e-60	1.96889	0.496	0.173	9.79835e-56	c53	CD99
1.01352e-59	1.39605	0.462	0.128	2.00018e-55	c53	RNF144B
1.65963e-59	1.30292	0.192	0.028	3.27528e-55	c53	KLF9
2.13767e-59	-3.48388	0.054	0.608	4.21869e-55	c53	IL1B
5.19294e-59	1.67901	0.435	0.132	1.02483e-54	c53	CD58
6.7246e-59	-3.58219	0.019	0.571	1.3271e-54	c53	CSF3R
7.23824e-59	1.50231	0.338	0.08	1.42847e-54	c53	GPR132
7.31675e-59	1.95747	0.604	0.256	1.44396e-54	c53	SUCO
7.34857e-59	-2.65307	0.012	0.57	1.45024e-54	c53	CD81
6.91201e-58	1.53256	0.8	0.44	1.36408e-53	c53	TPM3
3.2661e-57	1.61802	0.327	0.079	6.44565e-53	c53	CDC25B
1.93259e-56	1.69345	0.658	0.303	3.81396e-52	c53	TAGLN2
3.16428e-56	-2.46301	0.088	0.638	6.24472e-52	c53	TANK
3.50478e-56	1.79993	0.538	0.202	6.91668e-52	c53	RNF19B
4.16834e-56	1.19438	0.919	0.523	8.22623e-52	c53	MT-ND3
6.13032e-56	1.69171	0.385	0.109	1.20982e-51	c53	SCPEP1
6.17527e-56	1.83546	0.519	0.19	1.21869e-51	c53	ST3GAL6
7.32543e-56	-1.32189	0.715	0.892	1.44567e-51	c53	FAU
1.78384e-55	1.62392	0.331	0.081	3.52041e-51	c53	PKIB
1.91941e-55	1.15207	0.973	0.841	3.78795e-51	c53	COTL1
3.76778e-55	1.61839	0.742	0.421	7.43571e-51	c53	TNRC6B
3.53596e-54	1.55685	0.369	0.098	6.97822e-50	c53	HK3
7.02337e-54	1.30703	0.235	0.043	1.38606e-49	c53	ELF4
8.19149e-54	1.55201	0.527	0.189	1.61659e-49	c53	ECE1
1.4464e-53	1.05727	0.935	0.697	2.85447e-49	c53	TMEM156
2.6856e-53	1.2947	0.519	0.162	5.30003e-49	c53	CRISPLD2
4.93065e-53	1.4473	0.804	0.518	9.73064e-49	c53	ANKRD11
1.66664e-52	1.36835	0.904	0.564	3.28911e-48	c53	S100A11
2.17051e-52	1.52601	0.508	0.18	4.2835e-48	c53	ITGB7
5.27575e-52	-2.06516	0.173	0.701	1.04117e-47	c53	MAML2
6.0082e-52	1.44129	0.323	0.078	1.18572e-47	c53	CNR2
7.43958e-52	1.85893	0.369	0.106	1.4682e-47	c53	DTNB
1.08323e-51	1.36744	0.369	0.099	2.13776e-47	c53	ZDHHC7
1.37495e-51	-3.7611	0.1	0.589	2.71346e-47	c53	PLAUR
1.4592e-51	-1.00432	0.95	0.984	2.87973e-47	c53	BOLA
1.5696e-51	1.70676	0.465	0.155	3.0976e-47	c53	SATB1
1.78515e-51	1.5974	0.285	0.064	3.523e-47	c53	TFIP11
1.93284e-51	-3.55428	0.323	0.681	3.81446e-47	c53	ENSBTAG00000048980
9.03133e-51	1.35175	0.838	0.614	1.78233e-46	c53	MYL6
1.55752e-50	1.66924	0.604	0.286	3.07376e-46	c53	LBR
3.3467e-50	1.37889	0.215	0.04	6.60471e-46	c53	FHL2
7.91424e-50	-2.59725	0.154	0.645	1.56188e-45	c53	JUN
1.53843e-49	-4.37287	0.042	0.529	3.03608e-45	c53	S100A8
2.23442e-49	1.56503	0.254	0.054	4.40962e-45	c53	AVEN
2.37531e-49	-2.73156	0.023	0.521	4.68768e-45	c53	PTPRJ
3.73748e-49	1.9072	0.331	0.088	7.37591e-45	c53	MAML3
9.03186e-49	1.65405	0.642	0.314	1.78244e-44	c53	TLE4
1.14471e-48	1.76266	0.338	0.093	2.25908e-44	c53	SLC12A6
1.41562e-48	1.62038	0.381	0.117	2.79373e-44	c53	TBC1D10C
1.79582e-48	1.35979	0.246	0.052	3.54404e-44	c53	ASS1
5.98488e-48	1.30158	0.392	0.11	1.18112e-43	c53	KIAA0513
7.0325e-48	1.0743	0.935	0.65	1.38786e-43	c53	SELL
9.46754e-48	1.33306	0.215	0.04	1.86842e-43	c53	ENSBTAG00000004608
1.87384e-47	1.71499	0.531	0.221	3.69802e-43	c53	RASSF3
2.20311e-47	0.946677	0.977	0.945	4.34783e-43	c53	TMSB10
5.26853e-47	1.64483	0.323	0.085	1.03974e-42	c53	MINDY2
5.64262e-47	1.82871	0.438	0.158	1.11357e-42	c53	SMURF2
7.56967e-47	1.64889	0.446	0.161	1.49387e-42	c53	ARL4A
2.79874e-46	1.45198	0.342	0.099	5.52332e-42	c53	RAB4A
3.32144e-46	1.34918	0.227	0.046	6.55485e-42	c53	TTC39B
4.99575e-46	-3.31927	0.131	0.562	9.85911e-42	c53	RPL23
5.55771e-46	-2.85629	0.204	0.62	1.09681e-41	c53	RUBCNL
6.93535e-46	1.61069	0.385	0.124	1.36869e-41	c53	SOS2
9.42551e-46	1.4608	0.254	0.057	1.86013e-41	c53	RAPGEF2
1.41033e-45	1.50842	0.496	0.198	2.78328e-41	c53	ANKRD13A
2.26435e-45	-1.55267	0.865	0.926	4.4687e-41	c53	TPT1
4.82096e-45	1.25507	0.281	0.066	9.51417e-41	c53	RPS6KA2
6.55681e-45	1.18927	0.877	0.546	1.29399e-40	c53	PTMA
9.34974e-45	1.348	0.277	0.07	1.84517e-40	c53	GGA2
2.1955e-44	1.28715	0.269	0.064	4.33282e-40	c53	ENSBTAG00000052173
2.77737e-44	1.16781	0.854	0.503	5.48115e-40	c53	C10H15orf48
9.1556e-44	1.02645	0.112	0.013	1.80686e-39	c53	TNFRSF18
2.16193e-43	1.01092	0.938	0.658	4.26658e-39	c53	MT-ATP6
5.8268e-43	1.57169	0.492	0.189	1.14992e-38	c53	H2AC6
1.15531e-42	-2.98504	0.019	0.479	2.28001e-38	c53	IL1RN
1.24598e-42	1.92812	0.415	0.152	2.45894e-38	c53	ACOX1
1.58409e-42	-2.18677	0.05	0.509	3.1262e-38	c53	SRI
1.74297e-42	1.20713	0.2	0.039	3.43975e-38	c53	CHST12
1.80328e-42	1.23525	0.269	0.066	3.55876e-38	c53	S1PR1
4.36364e-42	-2.40037	0.015	0.467	8.61164e-38	c53	GSAP
5.94806e-42	1.68463	0.358	0.114	1.17385e-37	c53	SHISA5
7.25295e-42	1.24665	0.304	0.083	1.43137e-37	c53	CEACAM1
1.12888e-41	1.38881	0.546	0.229	2.22784e-37	c53	AK3
1.16021e-41	1.21014	0.223	0.048	2.28967e-37	c53	UEVLD
1.94924e-41	1.4886	0.335	0.099	3.84683e-37	c53	GSR
2.12124e-41	1.16774	0.181	0.033	4.18627e-37	c53	TBC1D2B
2.26126e-41	1.20641	0.815	0.536	4.46259e-37	c53	SSH2
3.43897e-41	1.5304	0.365	0.123	6.78681e-37	c53	ECPAS
5.85666e-41	1.293	0.492	0.19	1.15581e-36	c53	RARA
7.88378e-41	1.40116	0.681	0.401	1.55586e-36	c53	DOCK8
8.29161e-41	1.02675	0.165	0.029	1.63635e-36	c53	H2BC5
9.28424e-41	1.50739	0.669	0.398	1.83224e-36	c53	MYH9
1.63055e-40	1.10187	0.25	0.06	3.21789e-36	c53	PIP5K1C
1.69327e-40	0.962436	0.192	0.036	3.34167e-36	c53	THEMIS2
1.91476e-40	1.53571	0.381	0.125	3.77878e-36	c53	ITGAM
3.83666e-40	1.32273	0.662	0.353	7.57165e-36	c53	BNIP3L
3.95405e-40	-2.62781	0.088	0.516	7.80331e-36	c53	ISG20
5.91179e-40	1.34835	0.269	0.07	1.16669e-35	c53	TNIK
1.19574e-39	1.76849	0.404	0.148	2.35979e-35	c53	TMEM135
1.35845e-39	1.29303	0.319	0.089	2.6809e-35	c53	PADI4
1.38529e-39	1.16609	0.285	0.074	2.73387e-35	c53	NXPE3
2.02277e-39	-3.03436	0.027	0.456	3.99193e-35	c53	CXCR1
2.09646e-39	0.980959	0.146	0.023	4.13736e-35	c53	MMP9
2.80695e-39	1.46246	0.535	0.238	5.53951e-35	c53	PIK3AP1
2.9482e-39	1.15636	0.304	0.082	5.81827e-35	c53	SMPDL3A
2.9936e-39	1.3273	0.242	0.06	5.90786e-35	c53	ACOT7
3.29514e-39	1.53159	0.304	0.09	6.50297e-35	c53	B4GALT5
5.52546e-39	-2.06274	0.096	0.536	1.09045e-34	c53	OSBPL8
6.01223e-39	1.57821	0.438	0.175	1.18651e-34	c53	PLEKHA2
9.7051e-39	1.63863	0.385	0.142	1.9153e-34	c53	ABR
2.01269e-38	-2.2765	0.054	0.476	3.97204e-34	c53	FBXL5
2.08001e-38	0.921716	0.908	0.767	4.1049e-34	c53	H3-3A
3.00284e-38	0.703785	0.104	0.013	5.9261e-34	c53	UHRF1
2.04945e-37	-2.02641	0.096	0.526	4.0446e-33	c53	UVRAG
2.08822e-37	-2.0225	0.119	0.548	4.12111e-33	c53	MYLIP
2.27612e-37	0.914506	0.896	0.535	4.49192e-33	c53	VNN2
3.07958e-37	1.62836	0.404	0.158	6.07756e-33	c53	DENND1B
3.11601e-37	1.70808	0.442	0.193	6.14945e-33	c53	CLINT1
5.09928e-37	1.16745	0.565	0.234	1.00634e-32	c53	ISG15
6.33423e-37	1.39164	0.427	0.168	1.25006e-32	c53	AHCTF1
6.36557e-37	-4.9104	0.008	0.411	1.25625e-32	c53	TGM3
1.15417e-36	-2.87369	0.038	0.445	2.27776e-32	c53	SGK1
1.75765e-36	0.757208	0.119	0.017	3.46872e-32	c53	MISP3
1.77322e-36	1.39525	0.488	0.216	3.49945e-32	c53	MYO9B
2.74439e-36	1.516	0.277	0.077	5.41605e-32	c53	ENSBTAG00000054597
4.01896e-36	0.999339	0.181	0.037	7.93143e-32	c53	PTPA
6.25475e-36	1.0305	0.162	0.03	1.23438e-31	c53	ZNRF3
1.08018e-35	1.31288	0.704	0.462	2.13173e-31	c53	MED13L
1.54627e-35	1.43545	0.288	0.085	3.05156e-31	c53	MID1IP1
1.74497e-35	1.37522	0.238	0.062	3.44371e-31	c53	POLD3
2.38469e-35	1.20668	0.715	0.453	4.70618e-31	c53	RAP1B
2.79519e-35	1.04551	0.196	0.043	5.51631e-31	c53	C16H1orf159
3.19577e-35	1.46911	0.565	0.276	6.30685e-31	c53	GPR183
3.43384e-35	1.51836	0.369	0.136	6.77668e-31	c53	ITPKB
3.66833e-35	1.22289	0.812	0.631	7.23945e-31	c53	AKAP13
4.74367e-35	-2.32349	0.038	0.442	9.36163e-31	c53	KLHL8
4.85622e-35	1.58773	0.546	0.279	9.58375e-31	c53	AFF1
5.33828e-35	0.774266	0.973	0.702	1.05351e-30	c53	MT-COX3
5.86089e-35	1.63055	0.435	0.189	1.15665e-30	c53	CYB5R4
6.3173e-35	1.31611	0.35	0.118	1.24672e-30	c53	PDK3
9.26754e-35	-2.26328	0.05	0.453	1.82895e-30	c53	BCL2A1
1.3384e-34	-2.74153	0.073	0.461	2.64133e-30	c53	SOD2
1.54193e-34	-0.750927	0.527	0.824	3.043e-30	c53	HSP90AA1
1.58308e-34	0.947224	0.135	0.022	3.1242e-30	c53	TAL1
1.62211e-34	-3.23711	0.181	0.553	3.20123e-30	c53	PLEK
1.80761e-34	1.12858	0.704	0.432	3.56731e-30	c53	LIMD2
2.52794e-34	1.10023	0.246	0.066	4.98889e-30	c53	HK2
7.00408e-34	1.35637	0.442	0.176	1.38226e-29	c53	ALCAM
7.13831e-34	1.50096	0.273	0.081	1.40875e-29	c53	GNAQ
1.05169e-33	1.23818	0.265	0.077	2.0755e-29	c53	GSE1
1.18214e-33	1.79416	0.523	0.255	2.33296e-29	c53	NR4A3
1.68125e-33	1.4615	0.4	0.159	3.31795e-29	c53	RHOH
2.74926e-33	-2.63611	0.058	0.448	5.42566e-29	c53	RASGEF1B
3.36166e-33	-1.39979	0.246	0.61	6.63423e-29	c53	SERF2
3.55604e-33	-2.64363	0.062	0.453	7.01784e-29	c53	PNP
3.86262e-33	1.29699	0.615	0.35	7.62288e-29	c53	ARHGAP25
5.68397e-33	-1.94581	0.262	0.582	1.12173e-28	c53	RPS15
6.01021e-33	0.907258	0.15	0.028	1.18612e-28	c53	LYSMD2
6.08201e-33	-2.31142	0.235	0.552	1.20028e-28	c53	RPL19
6.39493e-33	1.35518	0.254	0.074	1.26204e-28	c53	PGRMC2
1.42193e-32	-2.48031	0.15	0.494	2.80617e-28	c53	RPS9
2.96923e-32	1.28142	0.631	0.361	5.85978e-28	c53	NR3C1
3.16452e-32	-2.14646	0.012	0.381	6.24519e-28	c53	HCK
4.26899e-32	-3.70572	0.096	0.443	8.42485e-28	c53	RPS8
4.66075e-32	0.828367	0.119	0.019	9.19799e-28	c53	QSOX1
4.66577e-32	1.39718	0.55	0.309	9.20791e-28	c53	RBM25
6.46632e-32	1.17845	0.4	0.15	1.27613e-27	c53	RAB11FIP1
9.98666e-32	-2.71977	0.046	0.414	1.97087e-27	c53	CEBPD
1.33171e-31	1.2944	0.585	0.314	2.62814e-27	c53	ABTB1
1.42852e-31	-2.15917	0.023	0.396	2.81918e-27	c53	CD68
1.55642e-31	-1.99114	0.031	0.399	3.07159e-27	c53	PRDX5
1.82446e-31	0.836854	0.188	0.042	3.60057e-27	c53	NHSL2
3.01147e-31	-2.272	0.019	0.384	5.94313e-27	c53	NIBAN1
3.04825e-31	1.53442	0.488	0.245	6.01572e-27	c53	PACS1
4.47519e-31	1.63526	0.354	0.14	8.8318e-27	c53	TENT4B
5.05007e-31	-1.67464	0.162	0.542	9.9663e-27	c53	ENO1
1.43684e-30	-1.74327	0.046	0.413	2.8356e-26	c53	PKM
1.95879e-30	1.38826	0.531	0.26	3.86567e-26	c53	TMEM164
2.25722e-30	1.0324	0.696	0.421	4.45462e-26	c53	GPX1
3.04622e-30	1.58912	0.438	0.206	6.01171e-26	c53	ADAM10
4.21385e-30	0.988328	0.496	0.208	8.31604e-26	c53	PRR5L
5.13971e-30	0.864317	0.808	0.577	1.01432e-25	c53	ADGRE5
6.27101e-30	1.28029	0.388	0.157	1.23758e-25	c53	SEC14L1
6.33167e-30	-1.44597	0.131	0.515	1.24955e-25	c53	BIN2
8.463e-30	1.00156	0.135	0.025	1.67017e-25	c53	TGFBR3
8.67529e-30	1.42892	0.231	0.064	1.71207e-25	c53	IKZF2
8.71062e-30	-2.41456	0.008	0.358	1.71904e-25	c53	ADGRE3
1.47101e-29	-2.29243	0.112	0.441	2.90303e-25	c53	RPS21
1.58369e-29	-3.74438	0.1	0.427	3.12542e-25	c53	RPL10
1.91074e-29	1.34726	0.435	0.201	3.77084e-25	c53	SDE2
2.70048e-29	1.46693	0.477	0.231	5.32941e-25	c53	NDFIP2
2.95634e-29	-3.77904	0.173	0.476	5.83433e-25	c53	RPS12
3.14849e-29	-2.50972	0.081	0.432	6.21355e-25	c53	MARCKSL1
4.10356e-29	-2.5694	0.012	0.352	8.09837e-25	c53	ANKRD22
4.11073e-29	1.25889	0.604	0.351	8.11252e-25	c53	UBALD2
4.12831e-29	-1.49339	0.069	0.432	8.14721e-25	c53	ENSBTAG00000040602
4.37556e-29	0.846073	0.131	0.024	8.63517e-25	c53	ENSBTAG00000024492
5.20277e-29	1.57906	0.273	0.092	1.02677e-24	c53	ATP2C1
8.15213e-29	1.0313	0.523	0.248	1.60882e-24	c53	MIDN
8.43686e-29	1.40624	0.273	0.093	1.66501e-24	c53	ENSBTAG00000049411
1.03029e-28	0.899902	0.831	0.693	2.03328e-24	c53	GMFG
1.169e-28	-2.30389	0.065	0.407	2.30703e-24	c53	TLR4
1.72605e-28	-3.26658	0.077	0.401	3.40636e-24	c53	RPS5
1.75009e-28	-3.37209	0.1	0.42	3.4538e-24	c53	RPL27A
1.75719e-28	-3.58485	0.054	0.382	3.46781e-24	c53	RPS18
2.4547e-28	-2.01791	0.131	0.472	4.84435e-24	c53	TRIB1
4.83946e-28	-2.67676	0.215	0.498	9.55067e-24	c53	RPS28
5.92214e-28	-2.52423	0.038	0.368	1.16873e-23	c53	RPL22
7.27748e-28	-2.30068	0.1	0.445	1.43621e-23	c53	ARL14EP
8.95819e-28	1.23623	0.135	0.027	1.7679e-23	c53	RBPMS
1.04944e-27	-2.43237	0.035	0.364	2.07108e-23	c53	RPL7
1.08398e-27	-3.46676	0.065	0.385	2.13924e-23	c53	RPLP0
1.09773e-27	1.34915	0.346	0.142	2.16636e-23	c53	MAN2B1
1.11643e-27	-2.66245	0.065	0.397	2.20328e-23	c53	EGR1
1.47028e-27	-1.98978	0.004	0.329	2.9016e-23	c53	SSR4
1.66424e-27	-3.11884	0.069	0.388	3.28437e-23	c53	RPL14
2.20992e-27	-2.8105	0.092	0.408	4.36129e-23	c53	RPL7A
2.2702e-27	1.49173	0.462	0.236	4.48025e-23	c53	NEDD9
3.15966e-27	1.24216	0.35	0.14	6.23559e-23	c53	HERPUD2
3.99364e-27	1.08695	0.442	0.194	7.88146e-23	c53	BACH1
4.09838e-27	-1.07812	0.681	0.809	8.08816e-23	c53	DDX5
4.56404e-27	-2.70781	0.042	0.363	9.00713e-23	c53	RPL5
4.98606e-27	1.11064	0.638	0.41	9.83998e-23	c53	MAN1A1
5.03668e-27	-2.23943	0.023	0.348	9.93988e-23	c53	XDH
5.66762e-27	1.38609	0.35	0.146	1.11851e-22	c53	MDM2
1.06419e-26	0.696315	0.862	0.663	2.10017e-22	c53	RAB8B
1.2141e-26	1.16972	0.242	0.077	2.39602e-22	c53	FBXO3
1.36242e-26	1.08766	0.2	0.056	2.68874e-22	c53	VMA21
1.53136e-26	-2.33385	0.231	0.498	3.02214e-22	c53	RPL11
1.70339e-26	-4.48986	0.038	0.361	3.36164e-22	c53	CXCL2
1.75045e-26	1.21357	0.538	0.313	3.45452e-22	c53	CCND3
1.94307e-26	1.25671	0.204	0.056	3.83465e-22	c53	MARCHF3
2.01284e-26	1.19818	0.258	0.088	3.97234e-22	c53	CLASP1
2.04273e-26	-2.66788	0.065	0.379	4.03132e-22	c53	RPL10A
2.52021e-26	-1.53441	0.046	0.376	4.97364e-22	c53	SNX10
2.69845e-26	-2.24105	0.146	0.44	5.3254e-22	c53	RPL27
2.91248e-26	1.11591	0.65	0.423	5.74777e-22	c53	NCOA2
3.71452e-26	0.977266	0.723	0.477	7.33061e-22	c53	ITM2B
3.95104e-26	-2.86111	0.127	0.421	7.79738e-22	c53	RPLP2
5.77106e-26	-2.76914	0.077	0.382	1.13892e-21	c53	RPL6
7.32399e-26	-1.63995	0.438	0.726	1.44539e-21	c53	TSPO
8.41661e-26	-2.31025	0.223	0.484	1.66102e-21	c53	RPL30
8.81461e-26	-3.31765	0.15	0.433	1.73956e-21	c53	RPS2
9.84552e-26	0.886451	0.596	0.335	1.94301e-21	c53	NIN
1.17404e-25	-1.92973	0.019	0.336	2.31696e-21	c53	HSP90AB1
1.22765e-25	0.642657	0.965	0.763	2.42277e-21	c53	SAMSN1
1.43521e-25	-1.44745	0	0.306	2.83238e-21	c53	EEF1D
1.4492e-25	0.994262	0.715	0.51	2.86001e-21	c53	CELF2
1.93364e-25	-2.47393	0.085	0.385	3.81604e-21	c53	RACK1
2.08026e-25	0.810526	0.796	0.555	4.10538e-21	c53	RIPOR2
2.17661e-25	-2.06038	0.008	0.314	4.29554e-21	c53	SNX18
2.78317e-25	1.16074	0.623	0.403	5.49259e-21	c53	CHD1
3.42468e-25	1.44405	0.312	0.12	6.75861e-21	c53	RNF122
4.29817e-25	-1.53035	0.258	0.578	8.48243e-21	c53	SARS1
4.57997e-25	1.38576	0.462	0.245	9.03858e-21	c53	GMCL1
5.45101e-25	-1.65457	0.169	0.481	1.07576e-20	c53	TNFRSF1A
5.62936e-25	1.20616	0.285	0.102	1.11095e-20	c53	GALNT10
5.98006e-25	-2.80005	0.077	0.373	1.18016e-20	c53	RPS13
6.59585e-25	-2.79153	0.108	0.398	1.30169e-20	c53	RPS6
6.98825e-25	-2.83296	0.012	0.315	1.37913e-20	c53	IER3
7.88074e-25	1.18415	0.469	0.24	1.55526e-20	c53	PPP1R16B
9.5509e-25	-2.52951	0.069	0.373	1.88487e-20	c53	MEFV
1.18626e-24	1.48301	0.319	0.132	2.34108e-20	c53	ZNRF1
1.29304e-24	-1.46742	0.004	0.304	2.55181e-20	c53	EEF1B2
1.36974e-24	-1.81859	0.3	0.534	2.70317e-20	c53	RPS3
1.38293e-24	-2.19946	0.008	0.306	2.7292e-20	c53	WLS
1.44812e-24	1.31763	0.273	0.1	2.85786e-20	c53	ST3GAL1
1.52878e-24	1.31926	0.442	0.221	3.01706e-20	c53	MAPK14
1.54664e-24	-1.22903	0.469	0.779	3.05229e-20	c53	JMJD1C
1.58208e-24	0.874191	0.677	0.426	3.12223e-20	c53	LCP2
1.86446e-24	1.46655	0.538	0.333	3.67952e-20	c53	TNFAIP8
2.25146e-24	-2.46075	0.262	0.503	4.44326e-20	c53	RPS10
2.38175e-24	-1.89394	0.142	0.436	4.70038e-20	c53	RPS15A
3.25122e-24	-2.62978	0.158	0.433	6.41629e-20	c53	RPL34
3.93316e-24	-0.755628	0.908	0.964	7.76209e-20	c53	EIF1
4.49129e-24	-1.51757	0.119	0.447	8.86356e-20	c53	RBPJ
5.58205e-24	-1.68013	0.062	0.375	1.10162e-19	c53	PHACTR2
6.5064e-24	0.78817	0.696	0.492	1.28404e-19	c53	SQSTM1
6.73671e-24	0.867241	0.635	0.374	1.32949e-19	c53	CCPG1
7.49481e-24	-3.03087	0.038	0.338	1.4791e-19	c53	IL1RAP
7.59815e-24	1.32706	0.292	0.115	1.4995e-19	c53	TNFRSF10D
8.53294e-24	-2.87999	0.035	0.329	1.68398e-19	c53	CD24
8.73565e-24	1.05956	0.465	0.234	1.72398e-19	c53	ETS1
9.05067e-24	-3.06063	0.123	0.399	1.78615e-19	c53	RPS19
1.01189e-23	1.36355	0.5	0.289	1.99696e-19	c53	ADD3
1.28232e-23	1.07102	0.196	0.058	2.53066e-19	c53	EBP
1.33592e-23	1.22411	0.388	0.189	2.63644e-19	c53	TMEM50B
1.51156e-23	1.0496	0.469	0.234	2.98306e-19	c53	PHF12
1.59931e-23	1.39058	0.323	0.137	3.15625e-19	c53	RNF125
1.71009e-23	-1.64735	0.085	0.398	3.37486e-19	c53	ARID5B
1.85913e-23	-1.33981	0.146	0.467	3.66898e-19	c53	PGAM1
1.86412e-23	-2.79884	0.142	0.411	3.67885e-19	c53	RPS23
2.24602e-23	1.05902	0.3	0.114	4.43252e-19	c53	SMURF1
2.42251e-23	0.966108	0.508	0.276	4.78083e-19	c53	CREBBP
3.08302e-23	-2.32877	0.085	0.369	6.08433e-19	c53	RPS4X
3.33354e-23	0.772082	0.7	0.433	6.57874e-19	c53	TARS1
4.19282e-23	-2.91787	0.204	0.45	8.27452e-19	c53	RPS14
4.3804e-23	1.02388	0.185	0.053	8.64471e-19	c53	SLC2A6
4.45811e-23	1.10778	0.477	0.259	8.79808e-19	c53	RTN3
4.80416e-23	-1.52671	0.031	0.33	9.48101e-19	c53	CD44
4.87501e-23	0.662085	0.127	0.027	9.62082e-19	c53	SLC16A6
4.91254e-23	-2.25966	0.154	0.421	9.6949e-19	c53	RPL15
7.08409e-23	1.06885	0.365	0.157	1.39804e-18	c53	CD244
7.11496e-23	-2.3709	0.508	0.684	1.40414e-18	c53	DUSP2
7.46227e-23	0.887395	0.142	0.033	1.47268e-18	c53	PELI2
7.8817e-23	-2.8695	0.142	0.406	1.55545e-18	c53	RPL8
8.612e-23	0.82791	0.754	0.558	1.69958e-18	c53	VASP
8.63889e-23	1.04374	0.215	0.07	1.70488e-18	c53	LAT
9.48169e-23	-2.36024	0.112	0.387	1.87121e-18	c53	RPL9
9.664e-23	-1.24495	0.004	0.284	1.90719e-18	c53	PSMG4
1.01129e-22	-1.27458	0.012	0.298	1.99578e-18	c53	PPIA
1.19553e-22	-2.07405	0.092	0.373	2.35938e-18	c53	RPL23A
1.22373e-22	-2.87552	0.188	0.434	2.41503e-18	c53	RPS27
1.36006e-22	-1.94994	0.054	0.349	2.68407e-18	c53	RBM47
1.36483e-22	0.952804	0.681	0.49	2.69349e-18	c53	RAC2
1.45656e-22	1.01227	0.631	0.434	2.87452e-18	c53	CD48
1.48947e-22	1.02814	0.185	0.053	2.93948e-18	c53	SKI
1.6322e-22	-1.21387	0.012	0.297	3.22115e-18	c53	RPL36A
1.65579e-22	1.20003	0.346	0.16	3.26771e-18	c53	SNRNP200
1.95113e-22	-1.67356	0.065	0.355	3.85055e-18	c53	EEF1G
1.9957e-22	1.39556	0.342	0.156	3.93852e-18	c53	MTSS1
1.99875e-22	-2.2047	0.127	0.4	3.94454e-18	c53	RPL26
2.05664e-22	0.918296	0.219	0.07	4.05878e-18	c53	EAF1
2.07815e-22	-1.63803	0.012	0.294	4.10123e-18	c53	FGR
2.19665e-22	-2.56255	0.127	0.389	4.33508e-18	c53	RPL28
2.82036e-22	-1.06821	0.096	0.418	5.56598e-18	c53	ATP5PB
3.08969e-22	-2.08064	0.131	0.399	6.09749e-18	c53	RPL24
3.20252e-22	0.77985	0.112	0.023	6.32017e-18	c53	CREB3L1
3.73207e-22	1.15369	0.485	0.267	7.36523e-18	c53	ENSBTAG00000050122
4.54766e-22	-1.86761	0.1	0.382	8.9748e-18	c53	RPL36
4.65859e-22	-1.68907	0.035	0.319	9.19374e-18	c53	BCL6
6.0836e-22	-1.49579	0.077	0.376	1.2006e-17	c53	GNG2
6.44123e-22	-2.69123	0.119	0.381	1.27118e-17	c53	RPL18A
6.97016e-22	1.22895	0.342	0.152	1.37556e-17	c53	ARRB2
7.6015e-22	1.21468	0.254	0.093	1.50016e-17	c53	ENSBTAG00000032603
8.21366e-22	1.15036	0.123	0.027	1.62097e-17	c53	SORBS1
9.60679e-22	-1.06114	0.131	0.457	1.8959e-17	c53	ENSBTAG00000051364
1.0463e-21	0.928965	0.181	0.053	2.06487e-17	c53	SLC2A1
1.1308e-21	-1.76773	0.069	0.36	2.23163e-17	c53	OXSR1
1.22256e-21	1.10348	0.381	0.177	2.41272e-17	c53	AGTRAP
1.24684e-21	-2.38747	0.004	0.273	2.46065e-17	c53	SLC8A1
1.36753e-21	1.06154	0.523	0.311	2.69883e-17	c53	RICTOR
1.40984e-21	1.1966	0.373	0.18	2.78232e-17	c53	SPPL3
1.52304e-21	-2.5932	0.277	0.487	3.00571e-17	c53	RPL18
1.53418e-21	-1.34977	0.131	0.436	3.02771e-17	c53	BRI3
1.60881e-21	1.06074	0.562	0.349	3.17499e-17	c53	ACTN4
1.61731e-21	-2.66902	0.231	0.461	3.19176e-17	c53	RPL32
1.78923e-21	-1.57163	0.046	0.337	3.53104e-17	c53	TRPS1
2.03536e-21	0.87009	0.735	0.499	4.01678e-17	c53	PFN1
2.28229e-21	0.716463	0.1	0.019	4.50409e-17	c53	LZTFL1
2.39101e-21	1.08872	0.562	0.375	4.71865e-17	c53	CYTH1
2.86307e-21	1.08117	0.5	0.29	5.65027e-17	c53	PSTPIP1
3.17971e-21	-1.73227	0.188	0.483	6.27516e-17	c53	VMP1
3.21841e-21	-2.40275	0.323	0.516	6.35153e-17	c53	RPS20
3.45405e-21	-2.6735	0.188	0.427	6.81656e-17	c53	RPL35A
3.53725e-21	-2.07182	0.1	0.369	6.98076e-17	c53	RPL3
3.60293e-21	0.520021	0.85	0.427	7.11039e-17	c53	MT-COX2
3.60653e-21	0.676645	0.935	0.877	7.11749e-17	c53	UBB
3.64837e-21	-4.71762	0.019	0.286	7.20006e-17	c53	GRO1
3.80419e-21	-1.3983	0.046	0.328	7.50757e-17	c53	PPIB
3.87127e-21	-1.16301	0.038	0.324	7.63994e-17	c53	NDUFA4
4.23669e-21	1.40682	0.185	0.057	8.3611e-17	c53	SELENOP
4.28499e-21	-1.03427	0.004	0.266	8.45642e-17	c53	ENSBTAG00000039555
4.42308e-21	0.925717	0.242	0.085	8.72894e-17	c53	PILRA
5.08182e-21	1.2231	0.373	0.189	1.0029e-16	c53	SERINC1
5.43116e-21	0.944448	0.142	0.036	1.07184e-16	c53	EEF2K
6.66241e-21	-1.23446	0.104	0.393	1.31483e-16	c53	BTF3
6.83358e-21	-0.991084	0.038	0.325	1.34861e-16	c53	EIF3G
7.25159e-21	0.544782	0.95	0.651	1.4311e-16	c53	MT-COX1
7.41325e-21	1.20035	0.392	0.199	1.46301e-16	c53	PCGF5
7.5978e-21	1.33911	0.431	0.253	1.49943e-16	c53	SEPTIN9
7.62575e-21	0.723185	0.6	0.36	1.50494e-16	c53	TAGAP
9.01122e-21	-1.33718	0.054	0.336	1.77836e-16	c53	RPL36AL
1.08375e-20	1.11062	0.223	0.08	2.13878e-16	c53	ATP2A3
1.25731e-20	-1.50749	0.308	0.552	2.4813e-16	c53	ENSBTAG00000004043
1.2859e-20	-1.51103	0.077	0.354	2.53772e-16	c53	RPS16
1.4344e-20	-1.6363	0.1	0.38	2.83078e-16	c53	CCR1
1.46564e-20	0.974426	0.192	0.06	2.89245e-16	c53	FBXL3
1.56875e-20	-2.03145	0.019	0.283	3.09593e-16	c53	UPP1
1.72835e-20	-3.12158	0	0.254	3.4109e-16	c53	HSD11B1
1.89415e-20	-2.51024	0.258	0.466	3.7381e-16	c53	RPS7
2.24036e-20	-2.26236	0.008	0.266	4.42134e-16	c53	TCN1
2.37167e-20	1.29742	0.335	0.159	4.6805e-16	c53	IRF2BP2
2.84304e-20	-1.70411	0.054	0.324	5.61075e-16	c53	IL13RA1
2.92563e-20	-1.64791	0.012	0.27	5.77374e-16	c53	CYTH4
2.9949e-20	-1.8972	0.135	0.39	5.91043e-16	c53	SLC25A6
3.06787e-20	1.35159	0.419	0.237	6.05444e-16	c53	KDM6A
3.38167e-20	1.0018	0.358	0.173	6.67373e-16	c53	GPI
3.731e-20	-1.82003	0.154	0.403	7.36313e-16	c53	RPL21
3.92838e-20	-1.23772	0.088	0.367	7.75266e-16	c53	EEF2
3.98448e-20	1.07009	0.592	0.403	7.86337e-16	c53	MT-ND5
4.26132e-20	1.29217	0.315	0.146	8.40972e-16	c53	RNF114
4.30955e-20	-2.46147	0.204	0.428	8.50489e-16	c53	RPSA
5.30002e-20	1.18735	0.269	0.113	1.04596e-15	c53	UBE2E3
5.45945e-20	-1.37557	0.246	0.49	1.07742e-15	c53	RPL38
7.23094e-20	-2.23022	0.123	0.372	1.42703e-15	c53	RPL12
7.44365e-20	0.94881	0.477	0.268	1.469e-15	c53	MYO1F
8.1295e-20	0.281706	0.465	0.203	1.60436e-15	c53	IFIT1
9.20356e-20	0.948943	0.527	0.312	1.81632e-15	c53	SLC4A7
1.01249e-19	1.34744	0.323	0.155	1.99815e-15	c53	PLEC
1.09213e-19	0.927015	0.635	0.437	2.15532e-15	c53	ARHGDIB
1.12178e-19	-1.22843	0.012	0.264	2.21382e-15	c53	DOCK10
1.12741e-19	-1.93561	0.169	0.437	2.22495e-15	c53	ENSBTAG00000019018
1.27524e-19	-2.02024	0.227	0.451	2.51668e-15	c53	RPL13
1.57997e-19	1.10675	0.181	0.057	3.11807e-15	c53	BLOC1S5
1.72031e-19	-2.18244	0.115	0.364	3.39503e-15	c53	RPS26
1.95523e-19	-1.29617	0.115	0.404	3.85865e-15	c53	ZFP36L1
1.98712e-19	1.36663	0.3	0.14	3.92158e-15	c53	CSRP1
2.04816e-19	-1.92027	0.004	0.249	4.04205e-15	c53	IGSF6
2.22091e-19	-2.31318	0.015	0.262	4.38296e-15	c53	RAB3IP
2.267e-19	-1.05278	0.165	0.47	4.47393e-15	c53	BOLA-NC1
2.67331e-19	-1.42644	0.104	0.383	5.27577e-15	c53	ARHGAP26
3.13608e-19	1.04581	0.196	0.066	6.18905e-15	c53	TRMT1L
4.81909e-19	-0.959604	0.023	0.28	9.51048e-15	c53	ATP5MC2
5.09086e-19	-2.196	0.012	0.259	1.00468e-14	c53	GPR84
5.23261e-19	0.509039	0.635	0.352	1.03265e-14	c53	DUSP6
5.69695e-19	-1.20856	0.092	0.367	1.12429e-14	c53	UQCRH
5.98987e-19	-2.89974	0.015	0.264	1.1821e-14	c53	DMXL2
6.39703e-19	-1.03758	0.35	0.643	1.26245e-14	c53	EIF5
7.01837e-19	-1.68232	0.065	0.325	1.38508e-14	c53	PSTPIP2
7.12959e-19	-1.50545	0.104	0.359	1.40703e-14	c53	RPL17
7.59426e-19	0.686677	0.212	0.069	1.49873e-14	c53	KCNJ2
7.78127e-19	1.50155	0.358	0.192	1.53563e-14	c53	STIM1
9.73496e-19	1.41517	0.25	0.104	1.92119e-14	c53	ABCC1
1.41089e-18	0.889241	0.212	0.073	2.78439e-14	c53	UBXN8
1.5358e-18	1.09956	0.242	0.097	3.0309e-14	c53	RB1CC1
1.60958e-18	0.560698	0.869	0.528	3.1765e-14	c53	MT-ND4
1.89397e-18	0.690761	0.6	0.369	3.73775e-14	c53	CYTIP
1.99353e-18	-1.18428	0.092	0.364	3.93424e-14	c53	NACA
2.02581e-18	-1.63718	0.442	0.657	3.99793e-14	c53	FOS
2.25184e-18	0.661603	0.385	0.173	4.44401e-14	c53	CCL16
2.43685e-18	-2.91153	0.227	0.425	4.80912e-14	c53	RPS3A
2.65655e-18	1.25987	0.446	0.263	5.2427e-14	c53	NDFIP1
2.66776e-18	-1.87801	0.004	0.236	5.26483e-14	c53	FNDC3B
2.75184e-18	-0.851406	0.023	0.272	5.43075e-14	c53	ENSBTAG00000023792
3.00407e-18	-2.47112	0.031	0.27	5.92852e-14	c53	UBD
3.72322e-18	0.940221	0.177	0.056	7.34778e-14	c53	FAM102B
3.82541e-18	-1.20118	0.285	0.571	7.54945e-14	c53	NFKB1
4.3e-18	1.14913	0.327	0.157	8.48606e-14	c53	TPST2
4.35091e-18	1.0069	0.185	0.063	8.58651e-14	c53	ST3GAL4
4.76689e-18	1.16941	0.235	0.094	9.40746e-14	c53	SERTAD2
4.78598e-18	-1.10315	0.038	0.29	9.44512e-14	c53	MORF4L2
4.88188e-18	-0.89501	0.473	0.728	9.63439e-14	c53	SRSF5
5.11346e-18	-1.3682	0.65	0.807	1.00914e-13	c53	PDE4B
5.60193e-18	-1.10589	0.027	0.274	1.10554e-13	c53	MIF
5.70421e-18	1.4239	0.381	0.212	1.12573e-13	c53	DNAJC1
5.76566e-18	-2.24085	0.054	0.296	1.13785e-13	c53	ADGRE1
6.14613e-18	-1.43392	0.023	0.263	1.21294e-13	c53	SOAT1
6.66652e-18	1.23504	0.35	0.182	1.31564e-13	c53	ARFGEF1
7.23327e-18	-1.49967	0.162	0.41	1.42749e-13	c53	SIRPA
7.77277e-18	1.02938	0.45	0.253	1.53396e-13	c53	TBL1X
7.87917e-18	-0.933061	0.008	0.24	1.55495e-13	c53	PEBP1
8.46489e-18	-1.11888	0.008	0.239	1.67055e-13	c53	AHNAK
9.3048e-18	-1.62223	0.015	0.248	1.8363e-13	c53	IPCEF1
9.41621e-18	-1.66207	0.077	0.333	1.85829e-13	c53	GADD45A
1.15262e-17	-1.55376	0.073	0.323	2.27469e-13	c53	EMB
1.21942e-17	-1.54288	0.827	0.906	2.40652e-13	c53	SAT1
1.24327e-17	-1.43196	0.019	0.254	2.4536e-13	c53	SAMHD1
1.28447e-17	-3.07854	0.219	0.412	2.5349e-13	c53	RPS24
1.36307e-17	0.980989	0.327	0.155	2.69002e-13	c53	SECISBP2L
1.38441e-17	-1.49329	0.115	0.377	2.73213e-13	c53	CTSS
1.51471e-17	1.1223	0.312	0.149	2.98929e-13	c53	DCAF5
1.52539e-17	-0.962739	0.015	0.247	3.01036e-13	c53	RPL22L1
1.55762e-17	-1.25365	0.027	0.267	3.07397e-13	c53	IER3IP1
1.75414e-17	-1.52281	0.073	0.321	3.4618e-13	c53	ENSBTAG00000048983
1.83239e-17	-1.16938	0.112	0.378	3.61623e-13	c53	LAMP1
1.83308e-17	-0.881159	0.046	0.3	3.61759e-13	c53	TMA7
2.75381e-17	-0.914596	0.027	0.265	5.43465e-13	c53	NME2
2.7982e-17	0.95337	0.585	0.393	5.52225e-13	c53	CHST11
2.87963e-17	-3.14311	0.008	0.229	5.68295e-13	c53	CD74
3.26055e-17	1.26128	0.412	0.244	6.4347e-13	c53	RCSD1
3.84207e-17	0.939821	0.2	0.073	7.58233e-13	c53	H1-4
3.87802e-17	0.763789	0.746	0.638	7.65327e-13	c53	NDEL1
3.8981e-17	0.938389	0.496	0.316	7.6929e-13	c53	PAN3
4.00639e-17	0.988224	0.127	0.034	7.90662e-13	c53	ENSBTAG00000025219
4.97138e-17	-1.34764	0.054	0.296	9.81103e-13	c53	CD164
5.2585e-17	0.91703	0.173	0.057	1.03777e-12	c53	ITPK1
5.40771e-17	0.800526	0.123	0.032	1.06721e-12	c53	NSMAF
5.71929e-17	0.785977	0.285	0.117	1.1287e-12	c53	CASS4
5.72919e-17	1.14567	0.404	0.23	1.13066e-12	c53	SLC20A1
6.11802e-17	1.05095	0.215	0.082	1.20739e-12	c53	SUSD1
7.08889e-17	0.841743	0.112	0.027	1.39899e-12	c53	ITGA1
8.95692e-17	0.96404	0.231	0.092	1.76765e-12	c53	PPP1R15B
9.31606e-17	1.21704	0.258	0.113	1.83852e-12	c53	SYNE1
1.11843e-16	-1.40355	0.069	0.312	2.20721e-12	c53	RNF149
1.15769e-16	-1.81207	0.004	0.219	2.28471e-12	c53	AFF3
1.28597e-16	0.584282	0.119	0.03	2.53786e-12	c53	SLAIN1
1.29194e-16	1.07337	0.342	0.177	2.54965e-12	c53	CDKN1B
1.49493e-16	-1.10677	0.069	0.32	2.95024e-12	c53	ATF3
1.50148e-16	1.28755	0.358	0.196	2.96317e-12	c53	MAPRE2
1.68187e-16	-0.897307	0.673	0.858	3.31916e-12	c53	LCP1
1.69451e-16	1.40774	0.35	0.197	3.34412e-12	c53	ZBTB7A
1.73398e-16	-0.962415	0.131	0.397	3.422e-12	c53	ATP6V1G1
1.78058e-16	1.15161	0.338	0.174	3.51398e-12	c53	LGALS9
1.83123e-16	-1.62954	0.054	0.285	3.61392e-12	c53	LMNB1
1.84377e-16	0.68498	0.769	0.646	3.63868e-12	c53	CYBA
1.85162e-16	1.09136	0.358	0.2	3.65417e-12	c53	FLNA
1.98661e-16	1.15302	0.254	0.111	3.92058e-12	c53	CLEC16A
1.99042e-16	-1.47355	0.027	0.251	3.92809e-12	c53	C1H21orf91
2.3176e-16	0.743441	0.685	0.523	4.57378e-12	c53	RBM39
2.54773e-16	-1.08841	0.092	0.349	5.02795e-12	c53	NMI
2.59496e-16	-2.91038	0.015	0.229	5.12115e-12	c53	ENSBTAG00000013919
2.7136e-16	-1.79682	0.012	0.227	5.35528e-12	c53	PRDM1
3.16308e-16	1.23735	0.342	0.183	6.24233e-12	c53	STRN3
3.41853e-16	-0.75916	0.019	0.241	6.74646e-12	c53	ENSBTAG00000016347
3.56066e-16	1.07691	0.231	0.098	7.02696e-12	c53	DEF6
3.9449e-16	-0.877402	0.042	0.279	7.78527e-12	c53	RPL4
4.02725e-16	0.90576	0.123	0.034	7.94778e-12	c53	GID4
4.31209e-16	-2.28358	0.054	0.273	8.50992e-12	c53	IFIT3
4.3985e-16	-0.999258	0.55	0.758	8.68045e-12	c53	CYSTM1
4.73303e-16	0.990652	0.25	0.11	9.34063e-12	c53	FBH1
4.79534e-16	-0.987104	0.069	0.311	9.4636e-12	c53	CALR
5.88481e-16	0.8971	0.146	0.046	1.16137e-11	c53	GOLGA1
6.2685e-16	1.13379	0.2	0.078	1.23709e-11	c53	IDI1
6.35211e-16	-1.32082	0.015	0.229	1.25359e-11	c53	WDFY4
6.51407e-16	-2.08473	0	0.204	1.28555e-11	c53	STEAP4
6.65413e-16	-1.30701	0.035	0.257	1.31319e-11	c53	PLEKHO1
7.42043e-16	-1.5227	0.015	0.226	1.46442e-11	c53	PLXNC1
7.59001e-16	0.786	0.577	0.392	1.49789e-11	c53	YPEL3
8.05782e-16	0.560474	0.723	0.564	1.59021e-11	c53	TSC22D3
8.26082e-16	-0.668785	0.012	0.224	1.63027e-11	c53	COX7A2L
8.39117e-16	-2.64586	0.277	0.436	1.656e-11	c53	NPAS2
8.44091e-16	0.343951	0.819	0.453	1.66581e-11	c53	MT-CYTB
8.73921e-16	-0.948226	0.092	0.345	1.72468e-11	c53	RAB3GAP1
8.74233e-16	-0.872457	0.108	0.364	1.7253e-11	c53	CHCHD2
8.82996e-16	-1.41107	0.1	0.338	1.74259e-11	c53	CADM1
8.91912e-16	-2.94007	0.008	0.212	1.76019e-11	c53	BOLA-DRA
9.00693e-16	-1.40182	0.288	0.501	1.77752e-11	c53	RNASE6
9.40522e-16	0.777852	0.115	0.03	1.85612e-11	c53	RSAD2
1.00306e-15	0.333237	0.427	0.219	1.97954e-11	c53	DDIT4
1.16113e-15	-1.46866	0.015	0.227	2.29149e-11	c53	NAIP
1.38031e-15	-2.49005	0.25	0.415	2.72404e-11	c53	RPS27A
1.45646e-15	-1.28993	0.012	0.22	2.87432e-11	c53	SCFD2
1.51588e-15	0.91149	0.577	0.454	2.99159e-11	c53	SEPTIN7
1.52241e-15	1.13884	0.469	0.302	3.00447e-11	c53	BTBD9
1.5691e-15	1.12643	0.196	0.077	3.09662e-11	c53	INSIG1
1.65551e-15	1.10487	0.415	0.248	3.26715e-11	c53	SNRK
1.68717e-15	-0.461208	0.981	0.994	3.32963e-11	c53	B2M
2.03623e-15	-2.20686	0.3	0.45	4.0185e-11	c53	RPL37A
2.18748e-15	-0.833283	0.223	0.502	4.31699e-11	c53	EIF4A2
2.42871e-15	-0.990591	0.015	0.226	4.79307e-11	c53	PRDX1
2.47845e-15	0.689912	0.342	0.161	4.89123e-11	c53	HERC6
2.64455e-15	-0.683011	0.004	0.204	5.21903e-11	c53	TMEM256
2.99359e-15	-1.04	0.023	0.236	5.90786e-11	c53	TPI1
3.03026e-15	0.892365	0.45	0.263	5.98022e-11	c53	LFNG
3.08334e-15	-1.71107	0.015	0.22	6.08497e-11	c53	TG
3.53034e-15	0.863924	0.362	0.18	6.96712e-11	c53	IL15
4.0548e-15	-0.71283	0.327	0.591	8.00214e-11	c53	PSMB8
4.09113e-15	-1.82808	0	0.194	8.07384e-11	c53	ENSBTAG00000037605
4.24813e-15	0.957531	0.238	0.106	8.38369e-11	c53	CARD11
5.05186e-15	1.05632	0.369	0.214	9.96985e-11	c53	KAT6B
5.44493e-15	-0.64463	0.027	0.241	1.07456e-10	c53	EIF4B
5.49742e-15	-1.72413	0.012	0.212	1.08492e-10	c53	PLXDC2
5.74974e-15	0.877301	0.546	0.369	1.13471e-10	c53	COP1
5.76894e-15	-0.849642	0.131	0.386	1.1385e-10	c53	CLTA
6.68094e-15	1.1276	0.458	0.303	1.31848e-10	c53	TBL1XR1
7.47851e-15	1.24424	0.377	0.228	1.47588e-10	c53	AKAP9
7.64889e-15	1.16893	0.454	0.315	1.50951e-10	c53	RALY
7.94766e-15	-1.10235	0.054	0.278	1.56847e-10	c53	BMP2K
8.70869e-15	-0.929116	0.838	0.933	1.71866e-10	c53	H3-3B
8.74978e-15	0.905648	0.581	0.434	1.72677e-10	c53	LSP1
8.80591e-15	-0.749139	0.027	0.239	1.73785e-10	c53	ATP5MC3
9.62185e-15	1.03259	0.158	0.055	1.89887e-10	c53	ITSN1
9.87931e-15	-2.32484	0.019	0.217	1.94968e-10	c53	FCN1
1.01464e-14	-1.10103	0.485	0.708	2.00239e-10	c53	RABGEF1
1.12404e-14	-1.05936	0.1	0.332	2.21829e-10	c53	SRSF7
1.19725e-14	-0.595294	0	0.189	2.36277e-10	c53	UXT
1.37705e-14	-1.33061	0.069	0.288	2.71761e-10	c53	FAS
1.37723e-14	1.00814	0.288	0.146	2.71796e-10	c53	PCMTD2
1.4235e-14	0.809952	0.612	0.474	2.80928e-10	c53	NIPBL
1.43757e-14	1.01442	0.208	0.08	2.83703e-10	c53	MED12L
1.48089e-14	-0.718322	0.123	0.38	2.92254e-10	c53	CNBP
1.6314e-14	-1.0248	0.296	0.547	3.21956e-10	c53	RAPGEF1
1.73089e-14	0.959587	0.362	0.198	3.41591e-10	c53	NFE2L2
1.8115e-14	-1.24027	0.085	0.304	3.57499e-10	c53	LY96
1.81392e-14	-0.578691	0	0.187	3.57977e-10	c53	ENSBTAG00000047029
1.95726e-14	-0.61526	0.042	0.262	3.86264e-10	c53	EIF3M
2.02649e-14	-0.73287	0.023	0.229	3.99929e-10	c53	PRDX6
2.05114e-14	-1.05061	0.023	0.225	4.04792e-10	c53	PIM3
2.07077e-14	-0.96448	0.112	0.352	4.08666e-10	c53	MEF2A
2.25095e-14	-0.88001	0.169	0.419	4.44225e-10	c53	EZR
2.29002e-14	0.906184	0.419	0.262	4.51936e-10	c53	KANSL1
2.42709e-14	1.07901	0.335	0.182	4.78987e-10	c53	ENSBTAG00000037510
2.63276e-14	-0.840525	0.027	0.229	5.19576e-10	c53	SMC5
2.68077e-14	-4.09816	0.004	0.19	5.2905e-10	c53	SERPINB4
2.70888e-14	-2.17633	0.238	0.402	5.34598e-10	c53	RPS25
2.90413e-14	-0.6804	0.038	0.25	5.73131e-10	c53	EIF3F
3.14548e-14	-1.03753	0.054	0.268	6.2076e-10	c53	MACROH2A1
3.22668e-14	-1.18897	0.146	0.373	6.36786e-10	c53	MYD88
3.37198e-14	-1.4294	0.3	0.539	6.6546e-10	c53	CXCR4
3.43654e-14	-0.643923	0.023	0.225	6.782e-10	c53	ALYREF
3.52537e-14	-0.663201	0.077	0.313	6.95732e-10	c53	SET
3.57568e-14	-0.737832	0.058	0.279	7.05659e-10	c53	SERBP1
3.88071e-14	-2.20054	0.035	0.23	7.65858e-10	c53	BLA-DQB
4.1559e-14	-1.34143	0.096	0.307	8.20167e-10	c53	LIMK2
4.45406e-14	0.442775	0.727	0.582	8.79008e-10	c53	RIOK3
4.78833e-14	0.891229	0.158	0.057	9.44978e-10	c53	SCAP
5.0558e-14	-0.64271	0.05	0.269	9.97763e-10	c53	ST13
5.22085e-14	-1.04418	0.115	0.346	1.03033e-09	c53	PTK2B
5.62296e-14	-1.5826	0.004	0.187	1.10969e-09	c53	SESN2
5.66112e-14	-1.03754	0.012	0.201	1.11722e-09	c53	EVI2A
5.81175e-14	-1.66658	0.138	0.359	1.14695e-09	c53	TNFAIP3
5.90956e-14	0.616164	0.104	0.028	1.16625e-09	c53	KIAA1958
5.91968e-14	-0.54548	0.012	0.202	1.16825e-09	c53	ENSBTAG00000052953
6.26011e-14	-0.846947	0.131	0.373	1.23543e-09	c53	SNX3
6.39777e-14	-1.05002	0.646	0.673	1.2626e-09	c53	FCER1G
6.766e-14	1.02097	0.5	0.37	1.33527e-09	c53	GNB1
7.61497e-14	-0.581228	0.015	0.208	1.50281e-09	c53	SNRPD3
7.7159e-14	-0.941167	0.065	0.282	1.52273e-09	c53	ACAA1
7.89316e-14	-1.45366	0.027	0.221	1.55771e-09	c53	RAB31
8.30295e-14	-2.1861	0.235	0.394	1.63859e-09	c53	RPS29
8.99529e-14	-0.570941	0.004	0.186	1.77522e-09	c53	MRPL52
1.10521e-13	-0.719768	0.038	0.244	2.18114e-09	c53	KRCC1
1.15844e-13	-0.56879	0	0.177	2.28618e-09	c53	ABRACL
1.16315e-13	0.852597	0.112	0.032	2.29548e-09	c53	RNF144A
1.24248e-13	-2.75118	0.012	0.194	2.45204e-09	c53	S100A4
1.26205e-13	-0.684646	0	0.176	2.49066e-09	c53	SMS
1.26238e-13	-0.790384	0.131	0.375	2.4913e-09	c53	SEC61G
1.30344e-13	0.956318	0.235	0.107	2.57234e-09	c53	ARNTL
1.36867e-13	0.820703	0.262	0.119	2.70108e-09	c53	IL7R
1.46935e-13	1.0797	0.281	0.144	2.89976e-09	c53	DCP1A
1.53118e-13	-0.55611	0.012	0.197	3.02179e-09	c53	RTRAF
1.55107e-13	0.967234	0.238	0.11	3.06104e-09	c53	CORO7
1.64126e-13	0.927299	0.612	0.486	3.23902e-09	c53	USP3
1.70992e-13	-2.5354	0.335	0.449	3.37453e-09	c53	RPS11
2.02105e-13	1.06539	0.288	0.152	3.98853e-09	c53	SMG7
2.02361e-13	-1.19244	0.227	0.462	3.99359e-09	c53	SLA
2.20719e-13	-0.712378	0.015	0.201	4.35588e-09	c53	PDCD4
2.21025e-13	-1.19555	0	0.173	4.36193e-09	c53	SLC11A1
2.33905e-13	0.660394	0.496	0.309	4.61612e-09	c53	GLIPR2
2.36493e-13	-0.56665	0.027	0.222	4.66719e-09	c53	SNRPB
2.38509e-13	0.626	0.112	0.032	4.70698e-09	c53	SEMA7A
2.45879e-13	0.758043	0.142	0.049	4.85242e-09	c53	SLC7A6OS
2.56513e-13	-3.28151	0	0.173	5.06228e-09	c53	ENSBTAG00000048835
2.59253e-13	-1.44177	0	0.173	5.11637e-09	c53	MS4A8
2.65726e-13	1.16902	0.165	0.064	5.24411e-09	c53	PITPNM2
2.69948e-13	0.823148	0.315	0.162	5.32743e-09	c53	TRANK1
2.76986e-13	-0.687594	0.062	0.276	5.46632e-09	c53	APRT
2.83522e-13	0.89089	0.542	0.419	5.5953e-09	c53	ACTR2
2.83924e-13	1.02209	0.15	0.054	5.60325e-09	c53	TRRAP
2.96863e-13	-0.699955	0.173	0.428	5.8586e-09	c53	HNRNPH3
3.29895e-13	-0.826973	0.054	0.26	6.51048e-09	c53	SDHB
3.38027e-13	-0.646831	0	0.171	6.67096e-09	c53	CCDC91
4.02239e-13	0.8158	0.538	0.406	7.93818e-09	c53	MSN
4.05981e-13	-1.03138	0.065	0.269	8.01203e-09	c53	C25H7orf50
4.0621e-13	1.06027	0.358	0.217	8.01656e-09	c53	CHMP4B
4.09972e-13	-1.07476	0.027	0.215	8.09079e-09	c53	FBXO38
4.11555e-13	-0.681212	0.073	0.29	8.12205e-09	c53	EIF3K
4.13066e-13	-0.922943	0.004	0.176	8.15186e-09	c53	AHCY
4.23564e-13	-0.659757	0.235	0.446	8.35903e-09	c53	HSPA8
4.254e-13	-0.81161	0.223	0.466	8.39528e-09	c53	ENSBTAG00000048699
4.36736e-13	0.826776	0.135	0.044	8.61898e-09	c53	DOCK5
4.70693e-13	-1.41189	0.038	0.223	9.28913e-09	c53	TREM1
5.6252e-13	0.706157	0.415	0.236	1.11013e-08	c53	PLBD2
5.96847e-13	0.714313	0.1	0.028	1.17788e-08	c53	FOXK1
6.51531e-13	-0.662805	0.046	0.247	1.2858e-08	c53	COX5A
7.16214e-13	-1.00943	0.35	0.546	1.41345e-08	c53	LTB
8.60747e-13	-0.502765	0.035	0.23	1.69868e-08	c53	EIF2S3
8.86881e-13	-1.03326	0.058	0.253	1.75026e-08	c53	SYAP1
9.33443e-13	-0.681928	0.019	0.202	1.84215e-08	c53	TXN
9.98591e-13	0.942109	0.531	0.386	1.97072e-08	c53	PPP3CA
1.00424e-12	1.06201	0.288	0.154	1.98187e-08	c53	MTMR3
1.0348e-12	0.658665	0.212	0.085	2.04217e-08	c53	GAPT
1.05438e-12	-1.11615	0.046	0.238	2.08082e-08	c53	GRN
1.11219e-12	-0.939353	0.123	0.345	2.19491e-08	c53	MAP1LC3A
1.14275e-12	0.860313	0.55	0.427	2.25523e-08	c53	RAB2A
1.19553e-12	-1.54367	0.104	0.293	2.35938e-08	c53	ETS2
1.22306e-12	-0.811028	0.127	0.349	2.41371e-08	c53	ATP5MG
1.25354e-12	0.959154	0.492	0.36	2.47387e-08	c53	INPP5D
1.36982e-12	0.737593	0.15	0.054	2.70333e-08	c53	NKG7
1.3874e-12	-1.04493	0.004	0.17	2.73803e-08	c53	PHGDH
1.39735e-12	-1.96794	0.281	0.413	2.75766e-08	c53	RPL35
1.52373e-12	-0.975695	0.062	0.26	3.00708e-08	c53	TCIRG1
1.58017e-12	-1.28557	0.035	0.22	3.11846e-08	c53	CSTB.1
1.60249e-12	-0.603694	0.004	0.17	3.16252e-08	c53	HSPE1
1.65964e-12	-0.98797	0.008	0.176	3.27531e-08	c53	MPP1
1.74966e-12	1.07	0.335	0.195	3.45295e-08	c53	UBE2R2
1.78125e-12	0.70535	0.227	0.102	3.5153e-08	c53	ORAI1
1.79798e-12	-0.670107	0.069	0.277	3.54832e-08	c53	ANP32B
1.83953e-12	-1.32393	0.196	0.416	3.63032e-08	c53	IRF1
1.8711e-12	0.978299	0.415	0.276	3.69262e-08	c53	ZNF644
1.8937e-12	-0.54922	0	0.162	3.73721e-08	c53	ERP29
1.90085e-12	-1.08896	0.042	0.227	3.75132e-08	c53	MSRB1
1.9066e-12	-0.645423	0.023	0.204	3.76267e-08	c53	LRRC8D
2.03759e-12	-1.71693	0.035	0.214	4.02118e-08	c53	ARRDC4
2.06628e-12	0.69833	0.169	0.065	4.07781e-08	c53	KDM4B
2.09155e-12	-0.962295	0.281	0.505	4.12767e-08	c53	ATP6V1E1
2.09172e-12	-0.474991	0.035	0.225	4.12801e-08	c53	PSMB2
2.10255e-12	-1.44787	0.004	0.167	4.14939e-08	c53	FCGR3A
2.111e-12	-0.600419	0.081	0.295	4.16607e-08	c53	NDUFB10
2.22928e-12	-0.479342	0.004	0.168	4.39949e-08	c53	ENSBTAG00000033897
2.44128e-12	-0.992145	0.012	0.181	4.81787e-08	c53	IMMP2L
2.62415e-12	1.084	0.288	0.156	5.17877e-08	c53	LY86
2.80157e-12	-1.17374	0.004	0.166	5.5289e-08	c53	BCL2L15
3.01047e-12	-0.617453	0.027	0.207	5.94117e-08	c53	NDUFS8
3.05779e-12	0.575145	0.685	0.562	6.03455e-08	c53	ELF1
3.05857e-12	1.3235	0.238	0.119	6.03609e-08	c53	NFATC3
3.27838e-12	-0.810398	0.123	0.344	6.46989e-08	c53	EIF4A1
3.48065e-12	-0.72879	0.008	0.172	6.86907e-08	c53	EXOC6B
3.58192e-12	1.0672	0.158	0.062	7.06891e-08	c53	CD200R1L
3.62485e-12	-0.633407	0.181	0.418	7.15363e-08	c53	FUS
3.6661e-12	-0.691193	0.146	0.373	7.23506e-08	c53	HNRNPDL
3.6872e-12	-0.488059	0.054	0.253	7.27669e-08	c53	EIF3H
3.92685e-12	-1.4856	0.031	0.207	7.74963e-08	c53	STX11
4.18918e-12	-1.83683	0.462	0.52	8.26734e-08	c53	RPL37
4.52869e-12	-1.15434	0.004	0.164	8.93737e-08	c53	CHI3L1
4.54521e-12	-0.79125	0.119	0.336	8.96996e-08	c53	PPP1R10
4.96234e-12	-1.69155	0.588	0.618	9.79317e-08	c53	ENSBTAG00000034366
4.99085e-12	0.69603	0.604	0.475	9.84944e-08	c53	PPP2R5A
5.23982e-12	0.845883	0.127	0.044	1.03408e-07	c53	BPNT1
5.30359e-12	-2.16983	0.423	0.496	1.04666e-07	c53	RPL13A
5.35789e-12	-0.487543	0.046	0.239	1.05738e-07	c53	SEM1
5.3738e-12	-2.0616	0.485	0.531	1.06052e-07	c53	UBA52
5.50612e-12	-0.43741	0.012	0.177	1.08663e-07	c53	UTP14A
5.55205e-12	-0.470852	0.019	0.192	1.0957e-07	c53	PSMB10
5.6012e-12	-1.08067	0.004	0.162	1.1054e-07	c53	ENSBTAG00000009656
5.7085e-12	-1.035	0.158	0.356	1.12657e-07	c53	RPS17
5.7456e-12	-0.466672	0.015	0.184	1.13389e-07	c53	ENSBTAG00000046623
5.89535e-12	0.818545	0.462	0.316	1.16345e-07	c53	FRG1
6.00917e-12	1.12312	0.377	0.247	1.18591e-07	c53	PPP6R3
6.14445e-12	0.627975	0.169	0.064	1.21261e-07	c53	IL15RA
6.21836e-12	-1.48303	0.012	0.176	1.22719e-07	c53	THBD
6.70002e-12	-0.963863	0.004	0.162	1.32225e-07	c53	FGGY
7.17808e-12	-1.26822	0.004	0.161	1.41659e-07	c53	TARM1
7.23292e-12	0.890169	0.269	0.141	1.42742e-07	c53	MOB3A
7.46636e-12	-0.838527	0.019	0.188	1.47349e-07	c53	ANXA2
8.24137e-12	-0.524883	0.054	0.249	1.62643e-07	c53	DDX21
8.35495e-12	-0.485578	0.046	0.236	1.64885e-07	c53	TOMM20
8.63692e-12	0.890521	0.142	0.053	1.7045e-07	c53	NET1
9.20469e-12	-1.16244	0.035	0.206	1.81654e-07	c53	BTG2
9.3061e-12	1.11356	0.35	0.202	1.83656e-07	c53	TFDP2
9.4654e-12	0.832679	0.169	0.069	1.868e-07	c53	SLC37A3
9.48961e-12	-0.447684	0	0.153	1.87277e-07	c53	ENSBTAG00000022275
9.52471e-12	-0.916977	0.004	0.159	1.8797e-07	c53	BOLA-DMB
9.64288e-12	1.09102	0.335	0.207	1.90302e-07	c53	PACSIN2
1.01263e-11	0.699102	0.423	0.255	1.99843e-07	c53	ABHD2
1.01602e-11	-1.04305	0.031	0.205	2.00513e-07	c53	CITED2
1.10171e-11	-1.19201	0.208	0.427	2.17423e-07	c53	ID2
1.11376e-11	-0.409598	0.05	0.242	2.198e-07	c53	ATP5MJ
1.11587e-11	-0.615612	0.004	0.159	2.20216e-07	c53	RSRC1
1.11905e-11	0.723648	0.535	0.41	2.20845e-07	c53	TAX1BP1
1.12504e-11	-0.747813	0.115	0.33	2.22026e-07	c53	SLC25A3
1.14934e-11	0.777919	0.638	0.517	2.26821e-07	c53	PABPC1
1.2065e-11	-2.20892	0.004	0.157	2.38103e-07	c53	IL1A
1.2319e-11	-0.992108	0	0.151	2.43116e-07	c53	APPL2
1.24234e-11	0.878976	0.408	0.268	2.45175e-07	c53	MAP2K2
1.25407e-11	1.09132	0.269	0.151	2.47491e-07	c53	FKBP1A
1.2792e-11	1.0116	0.373	0.238	2.52449e-07	c53	PPM1D
1.32922e-11	0.966621	0.15	0.058	2.62321e-07	c53	GRAP2
1.35297e-11	0.878382	0.127	0.044	2.67009e-07	c53	PDE8A
1.38356e-11	-0.985508	0.054	0.235	2.73046e-07	c53	ST6GALNAC4
1.39371e-11	0.981082	0.219	0.106	2.75049e-07	c53	DLGAP4
1.42459e-11	0.742909	0.1	0.03	2.81142e-07	c53	CENPV
1.45589e-11	-0.678769	0.135	0.351	2.8732e-07	c53	CLIC1
1.46541e-11	-0.448345	0	0.15	2.89199e-07	c53	TBCA
1.46756e-11	-0.456196	0.008	0.165	2.89622e-07	c53	PARP1
1.75402e-11	-0.47515	0.019	0.186	3.46156e-07	c53	HSPD1
1.76117e-11	-1.3026	0.304	0.458	3.47568e-07	c53	C5AR1
1.82578e-11	-0.628866	0.108	0.319	3.60318e-07	c53	PFDN5
2.02693e-11	1.06739	0.254	0.137	4.00015e-07	c53	LEPROTL1
2.0977e-11	-1.30883	0.062	0.233	4.1398e-07	c53	WDFY3
2.11676e-11	-0.410843	0.015	0.178	4.17742e-07	c53	MRPL23
2.12462e-11	-0.514514	0.05	0.236	4.19294e-07	c53	CCT2
2.17271e-11	-0.456015	0.015	0.177	4.28784e-07	c53	DCTN2
2.24714e-11	-1.15985	0	0.148	4.43474e-07	c53	ENSBTAG00000047088
2.37996e-11	-3.87103	0.012	0.165	4.69685e-07	c53	CXCL5
2.51319e-11	-0.506426	0.008	0.162	4.95979e-07	c53	PDIA6
2.5229e-11	-0.538171	0.092	0.298	4.97894e-07	c53	BRK1
2.58056e-11	-0.802397	0.092	0.291	5.09273e-07	c53	UAP1
2.64332e-11	-0.748518	0	0.147	5.21659e-07	c53	MRPS15
2.64986e-11	-0.546351	0.069	0.265	5.22951e-07	c53	PSMB4
2.81184e-11	-0.870157	0.296	0.511	5.54917e-07	c53	CYRIB
2.96013e-11	-1.57018	0.004	0.153	5.84182e-07	c53	CD14
3.00888e-11	0.816367	0.288	0.153	5.93803e-07	c53	PTGER4
3.0999e-11	-0.824258	0.046	0.222	6.11765e-07	c53	GDI1
3.13482e-11	-0.84619	0.108	0.307	6.18658e-07	c53	PGK1
3.24934e-11	-0.42761	0.015	0.174	6.41258e-07	c53	REX1BD
3.28871e-11	-1.035	0.212	0.423	6.49027e-07	c53	SAMD9
3.34311e-11	0.979195	0.162	0.067	6.59764e-07	c53	SNTB1
3.40311e-11	-0.872004	0.038	0.208	6.71604e-07	c53	GLOD4
3.52652e-11	0.919219	0.312	0.178	6.9596e-07	c53	AKT3
3.53327e-11	0.714541	0.608	0.479	6.97291e-07	c53	UCP2
3.55459e-11	-1.05742	0.008	0.159	7.01498e-07	c53	ANXA3
3.62616e-11	-0.70848	0.046	0.222	7.15622e-07	c53	AP2B1
3.69167e-11	-1.19493	0	0.145	7.28552e-07	c53	CD3E
3.9669e-11	-0.507972	0.065	0.257	7.82869e-07	c53	UBXN1
4.12659e-11	1.23835	0.223	0.113	8.14383e-07	c53	SASH3
4.14211e-11	-2.30507	0.277	0.388	8.17446e-07	c53	EEF1A1
4.54912e-11	-0.570974	0.008	0.158	8.97769e-07	c53	NASP
4.72264e-11	-0.351676	0.054	0.241	9.32013e-07	c53	ERH
4.84221e-11	-0.532023	0.069	0.263	9.55609e-07	c53	VDAC2
5.00949e-11	-0.72462	0.104	0.303	9.88623e-07	c53	SSU72
5.09479e-11	1.29509	0.312	0.197	1.00546e-06	c53	PPIG
5.22691e-11	1.11458	0.323	0.195	1.03153e-06	c53	SLMAP
5.38816e-11	-0.630448	0.088	0.285	1.06335e-06	c53	TMED9
5.89387e-11	-1.15763	0.027	0.187	1.16316e-06	c53	ATP1B1
5.9824e-11	0.508667	0.615	0.45	1.18063e-06	c53	FKBP11
6.20734e-11	0.89753	0.169	0.072	1.22502e-06	c53	MT-ATP8
6.59899e-11	-0.870733	0.023	0.181	1.30231e-06	c53	TPM4
6.61363e-11	0.490608	0.646	0.517	1.3052e-06	c53	HMGB2
6.6988e-11	-0.476932	0.042	0.218	1.32201e-06	c53	TMEM258
6.79509e-11	-0.934723	0.019	0.174	1.34101e-06	c53	PPM1H
7.71049e-11	-1.91989	0.185	0.365	1.52167e-06	c53	PLIN2
7.82402e-11	-0.459687	0.008	0.156	1.54407e-06	c53	CACYBP
8.06656e-11	1.0082	0.231	0.12	1.59194e-06	c53	OGT
8.32188e-11	-0.554435	0.054	0.232	1.64232e-06	c53	PPP1CC
8.38672e-11	0.593026	0.658	0.511	1.65512e-06	c53	TXNIP
8.50981e-11	-0.610506	0	0.141	1.67941e-06	c53	BOLA-DMA
9.05026e-11	-0.994252	0.008	0.154	1.78607e-06	c53	RGCC
9.31219e-11	-0.820174	0.027	0.185	1.83776e-06	c53	SERPINB1
9.96183e-11	-1.24406	0.004	0.147	1.96597e-06	c53	CD101
1.04279e-10	-0.726098	0.073	0.255	2.05794e-06	c53	BCL10
1.07458e-10	0.34295	0.781	0.659	2.12069e-06	c53	DENND5A
1.11084e-10	-2.26143	0.115	0.289	2.19225e-06	c53	CD69
1.11959e-10	-0.472828	0.065	0.249	2.20951e-06	c53	PSMD8
1.13566e-10	-0.374981	0.031	0.196	2.24123e-06	c53	NME1
1.1374e-10	-0.432684	0	0.139	2.24466e-06	c53	C1QBP
1.16552e-10	-0.521243	0.081	0.274	2.30016e-06	c53	HINT1
1.16765e-10	1.01249	0.188	0.087	2.30436e-06	c53	KSR1
1.18516e-10	-0.672553	0.008	0.153	2.33891e-06	c53	METTL9
1.28275e-10	-0.51387	0.05	0.225	2.5315e-06	c53	ARHGDIA
1.33828e-10	-0.704007	0.027	0.186	2.6411e-06	c53	UBE2E2
1.35762e-10	0.991228	0.208	0.103	2.67927e-06	c53	IL17RA
1.38509e-10	-0.712163	0.012	0.159	2.73348e-06	c53	ITPR1
1.39644e-10	1.23652	0.181	0.083	2.75588e-06	c53	RPS6KA3
1.40395e-10	1.24385	0.327	0.213	2.7707e-06	c53	PPP1CB
1.44303e-10	1.05848	0.315	0.198	2.84782e-06	c53	YWHAQ
1.49771e-10	-1.65644	0.362	0.444	2.95574e-06	c53	RPL29
1.52919e-10	0.874904	0.362	0.228	3.01785e-06	c53	EP300
1.53411e-10	-0.391565	0	0.137	3.02756e-06	c53	MGST3
1.63963e-10	-0.655267	0.004	0.144	3.2358e-06	c53	UHRF1BP1L
1.95229e-10	0.626586	0.127	0.045	3.85285e-06	c53	OAS1Z
1.98893e-10	-0.810867	0.054	0.223	3.92514e-06	c53	NCF4
2.02431e-10	1.0814	0.308	0.191	3.99497e-06	c53	ARHGEF18
2.07197e-10	0.434622	0.669	0.499	4.08903e-06	c53	GABARAPL1
2.1078e-10	-0.434478	0.019	0.171	4.15975e-06	c53	CYC1
2.11623e-10	0.757602	0.388	0.25	4.17637e-06	c53	GRK2
2.14036e-10	-0.494922	0	0.135	4.224e-06	c53	GMDS
2.15775e-10	-0.317246	0.008	0.15	4.25832e-06	c53	COA3
2.22882e-10	-0.429889	0.038	0.205	4.39858e-06	c53	RAN
2.27058e-10	-0.37302	0.023	0.178	4.48098e-06	c53	SSB
2.30575e-10	-0.742033	0.1	0.289	4.55041e-06	c53	RELB
2.3102e-10	-0.977845	0.046	0.207	4.55917e-06	c53	NFKB2
2.35191e-10	0.488553	0.481	0.297	4.6415e-06	c53	GPAT3
2.42274e-10	-0.370074	0.012	0.157	4.78129e-06	c53	ENSBTAG00000018987
2.4531e-10	-0.923172	0.004	0.141	4.84119e-06	c53	SCARB1
2.46269e-10	0.527967	0.119	0.041	4.86012e-06	c53	ULK1
2.46705e-10	-0.525917	0.031	0.19	4.86872e-06	c53	ZCCHC7
2.50112e-10	0.905943	0.281	0.158	4.93595e-06	c53	GRAMD2B
2.60098e-10	0.680244	0.123	0.045	5.13304e-06	c53	TP53INP1
2.61938e-10	-0.379865	0.004	0.141	5.16935e-06	c53	ENSBTAG00000025385
2.69124e-10	-0.356682	0.031	0.191	5.31116e-06	c53	CDKAL1
2.70238e-10	-0.409231	0.012	0.156	5.33315e-06	c53	NAP1L1
2.82195e-10	-0.394461	0.015	0.163	5.56912e-06	c53	MRPL57
2.98278e-10	-0.353864	0	0.133	5.88652e-06	c53	QDPR
3.13821e-10	-1.58942	0.008	0.147	6.19325e-06	c53	BATF3
3.17354e-10	0.701583	0.662	0.559	6.26297e-06	c53	CREM
3.21482e-10	-0.768795	0.004	0.14	6.34444e-06	c53	MEF2C
3.2243e-10	-0.384977	0.046	0.214	6.36315e-06	c53	DDX46
3.22693e-10	-0.428373	0.015	0.162	6.36835e-06	c53	PA2G4
3.33304e-10	-0.752553	0.427	0.659	6.57776e-06	c53	ATF4
3.42026e-10	-0.943572	0.012	0.152	6.74989e-06	c53	RASGRP4
3.43933e-10	-0.679377	0.023	0.173	6.78751e-06	c53	CTNNA1
3.54797e-10	-0.451882	0.004	0.14	7.00191e-06	c53	CANX
3.58609e-10	-0.620771	0.027	0.18	7.07714e-06	c53	PRKD3
3.80146e-10	0.633022	0.15	0.06	7.50218e-06	c53	SLC37A1
3.89332e-10	-0.425057	0.004	0.139	7.68348e-06	c53	TAF1D
3.90607e-10	-0.541463	0.004	0.139	7.70863e-06	c53	RRAS2
3.92615e-10	-0.291831	0.031	0.189	7.74826e-06	c53	ATP5PO
4.06932e-10	-0.644081	0.127	0.322	8.03081e-06	c53	KPNA1
4.08516e-10	0.835711	0.331	0.199	8.06206e-06	c53	PTPN12
4.15436e-10	0.455802	0.777	0.706	8.19863e-06	c53	GABARAP
4.18773e-10	-0.512667	0.042	0.205	8.26449e-06	c53	LPGAT1
4.24707e-10	-0.316874	0.046	0.215	8.38159e-06	c53	MICOS13
4.25563e-10	-0.730705	0	0.131	8.39848e-06	c53	GRK3
4.26453e-10	-0.525824	0.012	0.153	8.41605e-06	c53	CD2AP
4.26824e-10	-0.379605	0.038	0.201	8.42338e-06	c53	ATP5PF
4.36636e-10	-0.372065	0.012	0.153	8.617e-06	c53	PPA1
4.46332e-10	-0.593694	0.012	0.153	8.80837e-06	c53	BCL2
4.5112e-10	-0.365384	0.012	0.153	8.90285e-06	c53	AASDHPPT
4.5708e-10	-0.930062	0.015	0.157	9.02048e-06	c53	LGALS1
4.58486e-10	-0.972737	0.042	0.199	9.04822e-06	c53	CST3
4.63633e-10	-0.353323	0.019	0.167	9.14981e-06	c53	SNRPG
4.64111e-10	1.03387	0.392	0.273	9.15923e-06	c53	SGMS1
4.73409e-10	-0.335586	0.012	0.153	9.34272e-06	c53	NDUFA11
4.76594e-10	-0.380439	0	0.131	9.40558e-06	c53	CDKN2AIPNL
4.85006e-10	-0.345461	0.054	0.227	9.57159e-06	c53	TOMM6
4.88044e-10	-0.931723	1	0.973	9.63154e-06	c53	SRGN
4.89683e-10	0.819769	0.469	0.34	9.6639e-06	c53	ANKRD44
5.03487e-10	-0.344233	0.008	0.145	9.93631e-06	c53	DNPH1
5.62033e-10	-1.42898	0.054	0.205	1.10917e-05	c53	SERPINE1
5.6444e-10	-0.847894	0.038	0.193	1.11392e-05	c53	STX2
5.65655e-10	-0.620946	0.062	0.233	1.11632e-05	c53	ENSBTAG00000024482
5.69254e-10	-0.735449	0.004	0.136	1.12342e-05	c53	ENSBTAG00000048631
5.79555e-10	0.798315	0.331	0.208	1.14375e-05	c53	TUBB4B
5.88773e-10	-0.836106	0	0.129	1.16194e-05	c53	GLUL
6.15809e-10	-0.428221	0.012	0.151	1.2153e-05	c53	ANO6
6.33554e-10	-0.830623	0.119	0.3	1.25032e-05	c53	SEMA4D
6.34406e-10	-0.498502	0.015	0.157	1.252e-05	c53	ANP32E
6.4378e-10	-0.962171	0.169	0.35	1.2705e-05	c53	PSAP
6.60698e-10	0.850068	0.292	0.169	1.30389e-05	c53	HERC3
6.7139e-10	-0.767692	0.038	0.194	1.32499e-05	c53	PRKCH
6.76173e-10	0.908053	0.415	0.299	1.33443e-05	c53	MKLN1
6.87863e-10	0.575047	0.581	0.435	1.3575e-05	c53	TALDO1
6.9225e-10	-0.910867	0	0.128	1.36615e-05	c53	TGFBI
7.02505e-10	-0.513825	0	0.128	1.38639e-05	c53	LY6E
7.20266e-10	-0.356279	0.004	0.136	1.42144e-05	c53	EIF3I
7.2125e-10	1.08967	0.262	0.155	1.42339e-05	c53	SARAF
7.33907e-10	-0.837943	0.369	0.574	1.44836e-05	c53	PTMS
7.41574e-10	-0.996289	0.035	0.185	1.4635e-05	c53	CD83
7.57875e-10	-1.64001	0.904	0.651	1.49567e-05	c53	SDS
7.89804e-10	-0.768362	0.296	0.521	1.55868e-05	c53	NUDT3
7.92883e-10	-0.778282	0.015	0.155	1.56475e-05	c53	ARAP2
7.95879e-10	-1.31206	0.704	0.694	1.57067e-05	c53	ZC3H10
8.11595e-10	0.655341	0.477	0.347	1.60168e-05	c53	FBXO11
8.51286e-10	0.691102	0.504	0.375	1.68001e-05	c53	DAZAP2
8.63442e-10	-0.838901	0.023	0.165	1.704e-05	c53	ADAM17
8.71376e-10	-0.503415	0	0.127	1.71966e-05	c53	DNASE2
8.88588e-10	-0.448898	0	0.127	1.75363e-05	c53	CMTM3
8.92597e-10	-0.898775	0.035	0.185	1.76154e-05	c53	ENSBTAG00000051457
9.02783e-10	1.27735	0.396	0.266	1.78164e-05	c53	ZEB2
9.99587e-10	0.887575	0.188	0.092	1.97269e-05	c53	KCTD20
1.00349e-09	0.824356	0.281	0.162	1.98038e-05	c53	HECA
1.0162e-09	-0.304652	0.019	0.162	2.00547e-05	c53	OLA1
1.02054e-09	-0.732923	0.015	0.154	2.01403e-05	c53	NBEA
1.03386e-09	-0.310407	0.004	0.134	2.04032e-05	c53	DDT
1.07688e-09	-0.363242	0.012	0.148	2.12523e-05	c53	GSPT1
1.08773e-09	-0.561506	0.135	0.331	2.14664e-05	c53	ENSBTAG00000009664
1.08862e-09	-0.648422	0.042	0.197	2.1484e-05	c53	COA1
1.09742e-09	-0.750677	0.05	0.208	2.16576e-05	c53	ME2
1.09768e-09	0.766576	0.354	0.214	2.16628e-05	c53	PPARD
1.10137e-09	-1.02595	0.146	0.328	2.17355e-05	c53	RNF13
1.10185e-09	-0.969851	0.042	0.191	2.1745e-05	c53	TAPT1
1.11431e-09	1.54977	0.312	0.208	2.19909e-05	c53	PPP4R3A
1.13756e-09	-0.958298	0.012	0.146	2.24498e-05	c53	ATP8B4
1.15105e-09	-0.36027	0	0.125	2.2716e-05	c53	NPM1
1.26513e-09	-0.759496	0.173	0.367	2.49674e-05	c53	SENP2
1.27263e-09	-0.352716	0.035	0.188	2.51153e-05	c53	PARK7
1.28721e-09	-0.637025	0.073	0.243	2.54031e-05	c53	LAMTOR2
1.29772e-09	-0.350999	0.023	0.168	2.56106e-05	c53	TMED4
1.31547e-09	-0.53568	0.173	0.375	2.59607e-05	c53	STAT3
1.34724e-09	-0.329932	0.019	0.161	2.65877e-05	c53	ENSBTAG00000016391
1.38514e-09	-0.478787	0	0.124	2.73358e-05	c53	ANXA6
1.42487e-09	-0.930727	0.092	0.258	2.81198e-05	c53	CYRIA
1.4757e-09	-0.552221	0.335	0.581	2.91228e-05	c53	UBL5
1.52504e-09	-0.718304	0.065	0.229	3.00966e-05	c53	PMAIP1
1.55666e-09	-0.591917	0	0.124	3.07207e-05	c53	BATF
1.57548e-09	-0.336545	0.058	0.225	3.1092e-05	c53	ATP5IF1
1.61789e-09	-0.847779	0.019	0.156	3.1929e-05	c53	CTSC
1.65818e-09	-1.89899	0	0.123	3.27241e-05	c53	ENSBTAG00000049569
1.69124e-09	-0.861182	0.119	0.29	3.33766e-05	c53	TBC1D23
1.69161e-09	1.02503	0.431	0.317	3.3384e-05	c53	ACAP2
1.70617e-09	-0.523802	0.019	0.158	3.36713e-05	c53	FUT8
1.71913e-09	0.499426	0.696	0.55	3.3927e-05	c53	KLF6
1.73836e-09	-0.323682	0.038	0.193	3.43066e-05	c53	CHCHD3
1.74025e-09	-0.497961	0.015	0.151	3.43438e-05	c53	PTPRCAP
1.76286e-09	-0.323413	0.088	0.272	3.47901e-05	c53	NUCKS1
1.78232e-09	-0.389701	0.054	0.217	3.5174e-05	c53	HNRNPAB
1.79177e-09	-0.849816	0.108	0.281	3.53606e-05	c53	CLIP1
1.80411e-09	-0.403925	0.012	0.145	3.56041e-05	c53	ARPC5L
1.81218e-09	-0.337849	0.004	0.13	3.57634e-05	c53	ATP5MC1
1.81844e-09	-0.395261	0	0.123	3.58868e-05	c53	MNAT1
1.85116e-09	0.369368	0.65	0.462	3.65326e-05	c53	XPO6
1.88334e-09	-0.413283	0.027	0.171	3.71677e-05	c53	NDUFV2
1.96317e-09	-0.286689	0.023	0.166	3.87431e-05	c53	NAF1
1.99824e-09	-0.807365	0.212	0.406	3.94352e-05	c53	BRAF
2.01344e-09	-0.380033	0	0.122	3.97353e-05	c53	ATIC
2.03055e-09	-0.892407	0.177	0.364	4.00729e-05	c53	IFRD1
2.04065e-09	-0.486721	0.023	0.163	4.02721e-05	c53	NOL7
2.06346e-09	-1.06989	0.158	0.324	4.07223e-05	c53	CASP4
2.10084e-09	-0.37827	0.035	0.184	4.14601e-05	c53	MED21
2.13325e-09	-0.301196	0.035	0.185	4.20998e-05	c53	CCT4
2.18534e-09	-0.442153	0.119	0.313	4.31277e-05	c53	MYCBP2
2.20613e-09	-0.285993	0.012	0.144	4.3538e-05	c53	ENSBTAG00000003937
2.27272e-09	-0.340363	0	0.122	4.48521e-05	c53	FBL
2.27272e-09	-0.674142	0	0.122	4.48521e-05	c53	LGMN
2.30016e-09	-0.519161	0.042	0.194	4.53936e-05	c53	UNC93B1
2.31828e-09	0.427519	0.212	0.097	4.57512e-05	c53	HRH2
2.34359e-09	-0.461018	0.123	0.312	4.62507e-05	c53	EIF3E
2.34491e-09	-0.662804	0.065	0.227	4.62768e-05	c53	ATG3
2.50945e-09	-1.0338	0.354	0.518	4.9524e-05	c53	AKIRIN2
2.58364e-09	0.731008	0.246	0.131	5.09881e-05	c53	SLC6A6
2.77387e-09	-0.334884	0.015	0.149	5.47424e-05	c53	SMIM20
2.83923e-09	-0.429346	0.062	0.226	5.60323e-05	c53	RBM3
2.84105e-09	0.623825	0.231	0.117	5.60681e-05	c53	NT5C3A
2.84557e-09	0.960856	0.162	0.072	5.61573e-05	c53	GUCY1B1
2.93667e-09	-0.726153	0	0.12	5.79552e-05	c53	TLR2
3.08296e-09	-0.345588	0.042	0.195	6.08421e-05	c53	RNF130
3.21001e-09	-0.61274	0.042	0.191	6.33496e-05	c53	IQGAP2
3.27386e-09	-0.310634	0.046	0.201	6.46095e-05	c53	RNH1
3.49377e-09	-0.564226	0	0.119	6.89496e-05	c53	NAPSA
3.63534e-09	0.657977	0.223	0.11	7.17434e-05	c53	NOTCH1
3.65004e-09	-0.493156	0.169	0.371	7.20335e-05	c53	TAF10
3.7862e-09	0.949996	0.296	0.188	7.47206e-05	c53	RAD21
3.81362e-09	-0.561545	0.004	0.125	7.52618e-05	c53	MYADM
3.82842e-09	-0.260186	0.027	0.168	7.55538e-05	c53	SCAND1
3.8721e-09	0.723846	0.515	0.399	7.6416e-05	c53	KMT2C
3.88795e-09	0.853741	0.312	0.193	7.67288e-05	c53	SP3
3.89828e-09	-1.24944	0.012	0.139	7.69326e-05	c53	MCEMP1
3.92028e-09	-0.541881	0.131	0.318	7.73667e-05	c53	HNRNPA1
4.12691e-09	-0.498996	0.054	0.21	8.14446e-05	c53	GNG10
4.13382e-09	-0.540464	0.004	0.125	8.15809e-05	c53	IKZF3
4.1925e-09	-0.436203	0.038	0.185	8.2739e-05	c53	C25H16orf91
4.22852e-09	0.612523	0.535	0.415	8.34499e-05	c53	TGFBR2
4.28536e-09	-0.693541	0.162	0.349	8.45715e-05	c53	HCLS1
4.32771e-09	0.706337	0.415	0.291	8.54074e-05	c53	CD46
4.38805e-09	-0.280138	0.004	0.125	8.65983e-05	c53	ATXN7L3B
4.3917e-09	-0.284431	0.065	0.232	8.66701e-05	c53	HNRNPR
4.4131e-09	-0.465448	0.065	0.227	8.70925e-05	c53	PSME2
4.45155e-09	0.708209	0.123	0.049	8.78513e-05	c53	CDYL2
4.47e-09	1.06023	0.162	0.074	8.82154e-05	c53	HS2ST1
4.53106e-09	-0.769745	0	0.117	8.94204e-05	c53	CD79A
4.57145e-09	-0.302635	0.015	0.147	9.02176e-05	c53	CCT7
4.63472e-09	-0.280997	0.008	0.132	9.14663e-05	c53	SNX5
4.74653e-09	-0.999893	0.012	0.136	9.36728e-05	c53	SLC6A9
4.93924e-09	-0.339539	0.062	0.224	9.74759e-05	c53	ENSBTAG00000039728
4.94785e-09	-0.30182	0.015	0.146	9.76458e-05	c53	CCT8
4.96868e-09	-0.538636	0.008	0.131	9.80569e-05	c53	MSRA
5.13279e-09	-0.907551	0.185	0.373	0.000101296	c53	GTF2B
5.27679e-09	0.806764	0.477	0.372	0.000104137	c53	DOCK2
5.32892e-09	-1.74187	0.004	0.123	0.000105166	c53	TNFAIP6
5.48258e-09	-0.270237	0.027	0.166	0.000108199	c53	BANF1
5.59793e-09	-0.699658	0.023	0.157	0.000110475	c53	CFP
5.62794e-09	-0.305848	0.05	0.205	0.000111067	c53	MRPL41
5.90045e-09	-0.433907	0	0.116	0.000116445	c53	MDFIC
5.92398e-09	-0.581517	0.023	0.156	0.00011691	c53	RNASET2
5.93042e-09	-1.53713	0.115	0.261	0.000117037	c53	DHRS9
5.97727e-09	-0.809386	0.019	0.149	0.000117961	c53	RRP12
6.02442e-09	-0.38801	0.035	0.178	0.000118892	c53	SERP1
6.02764e-09	-0.281953	0.031	0.172	0.000118956	c53	UQCRFS1
6.2379e-09	0.988492	0.327	0.219	0.000123105	c53	SREBF2
6.24979e-09	-0.471619	0	0.116	0.00012334	c53	RASAL2
6.27981e-09	-0.623635	0	0.115	0.000123932	c53	UST
6.30997e-09	-1.26189	0	0.115	0.000124527	c53	GPR87
7.15167e-09	-0.327807	0.004	0.122	0.000141138	c53	RANBP1
7.19382e-09	-0.400254	0.031	0.17	0.00014197	c53	DDX27
7.25634e-09	-0.40164	0.042	0.188	0.000143204	c53	LRCH1
7.38895e-09	-0.363519	0.012	0.136	0.000145821	c53	SLIRP
7.5443e-09	-0.302767	0.015	0.144	0.000148887	c53	SNRPD1
7.60279e-09	0.729657	0.392	0.263	0.000150041	c53	HSPB1
7.79595e-09	-0.438503	0.042	0.187	0.000153853	c53	MAGOH
7.81843e-09	1.08507	0.385	0.28	0.000154297	c53	TIPARP
7.83457e-09	-0.540662	0.142	0.332	0.000154615	c53	DBI
7.95515e-09	-1.18019	0.023	0.154	0.000156995	c53	CCRL2
8.31346e-09	-0.306198	0.05	0.202	0.000164066	c53	ATP5F1D
8.39801e-09	-0.354538	0.023	0.156	0.000165735	c53	VAMP5
8.41309e-09	1.07324	0.362	0.256	0.000166032	c53	FBXL17
8.46936e-09	0.786825	0.254	0.141	0.000167143	c53	CTBP2
8.55567e-09	-0.250444	0.019	0.15	0.000168846	c53	COMMD3
8.7284e-09	-0.31396	0.069	0.234	0.000172255	c53	NDUFS5
8.83622e-09	-1.11081	0.015	0.139	0.000174383	c53	NLRP3
8.882e-09	-0.465253	0.081	0.246	0.000175286	c53	CAMK2D
9.18071e-09	-0.295596	0.038	0.183	0.000181181	c53	NDUFC2
9.21946e-09	-0.338397	0.004	0.121	0.000181946	c53	MPC2
9.25194e-09	1.10398	0.246	0.148	0.000182587	c53	CHD6
9.65658e-09	-0.534749	0	0.113	0.000190573	c53	ABLIM1
9.70275e-09	-0.409419	0	0.113	0.000191484	c53	SLC44A1
9.96087e-09	-0.66877	0.515	0.66	0.000196578	c53	LYN
9.99814e-09	-0.82142	0.004	0.12	0.000197313	c53	PDXK
1.03461e-08	-0.421494	0.042	0.187	0.000204181	c53	HMGN1
1.07188e-08	-0.402124	0.104	0.281	0.000211535	c53	EIF3D
1.08622e-08	-0.491331	0.05	0.196	0.000214365	c53	ZNF654
1.09897e-08	1.01173	0.131	0.055	0.000216881	c53	H4C7
1.11011e-08	0.802592	0.169	0.081	0.00021908	c53	APAF1
1.12494e-08	0.728318	0.112	0.043	0.000222006	c53	MADD
1.15573e-08	-0.433295	0.004	0.119	0.000228084	c53	PLD4
1.16055e-08	-0.499206	0.05	0.196	0.000229035	c53	MAT2B
1.16161e-08	-0.893297	0.204	0.383	0.000229244	c53	UBE2H
1.16633e-08	-0.302509	0.058	0.214	0.000230175	c53	UQCR10
1.17252e-08	-0.302474	0.104	0.284	0.000231398	c53	PSMB1
1.17883e-08	-0.394048	0.019	0.147	0.000232642	c53	ENSBTAG00000052790
1.18767e-08	-0.436914	0.027	0.16	0.000234387	c53	AGO3
1.18775e-08	0.533352	0.354	0.209	0.000234402	c53	CD63
1.19273e-08	-0.706349	0.519	0.692	0.000235386	c53	CALM2
1.19969e-08	-0.53392	0.146	0.331	0.000236758	c53	MORF4L1
1.21382e-08	-0.329411	0	0.112	0.000239547	c53	ENSBTAG00000047265
1.22649e-08	-0.254873	0.019	0.148	0.000242048	c53	PGLS
1.23914e-08	-0.944271	0.031	0.161	0.000244543	c53	ST3GAL3
1.25159e-08	-1.04208	0.054	0.196	0.000247002	c53	SNAPC1
1.27873e-08	-0.442467	0.004	0.118	0.000252358	c53	DARS1
1.29126e-08	-0.790291	0	0.111	0.000254831	c53	FHIT
1.29126e-08	-0.909982	0	0.111	0.000254831	c53	MYO1E
1.30648e-08	-1.02648	0.042	0.178	0.000257833	c53	PARM1
1.32079e-08	-1.0682	0.004	0.118	0.000260657	c53	CLEC5A
1.32409e-08	-0.665321	0.035	0.169	0.000261309	c53	FLOT1
1.3736e-08	-0.28605	0	0.111	0.00027108	c53	SNRPA1
1.38768e-08	-0.87691	0.046	0.184	0.000273858	c53	SLAMF6
1.41887e-08	-0.381924	0.042	0.186	0.000280013	c53	ATF6
1.43249e-08	-0.486351	0.188	0.391	0.000282702	c53	CSDE1
1.44113e-08	-0.31512	0.004	0.118	0.000284407	c53	TRMT112
1.49512e-08	-0.672289	0.204	0.395	0.000295062	c53	SEC62
1.5012e-08	-1.48817	0.077	0.224	0.000296261	c53	LGALS3
1.50165e-08	-0.357692	0.008	0.125	0.000296351	c53	HMCES
1.51054e-08	0.95929	0.273	0.168	0.000298105	c53	PCNX1
1.53219e-08	-0.295375	0	0.11	0.000302378	c53	ENSBTAG00000012276
1.55779e-08	-0.332309	0.012	0.132	0.000307431	c53	PFDN6
1.57943e-08	-0.59777	0.038	0.175	0.0003117	c53	ARF3
1.61532e-08	-0.284045	0.012	0.132	0.000318784	c53	KRTCAP2
1.63974e-08	0.949118	0.219	0.122	0.000323602	c53	MGAT4A
1.68398e-08	-0.621974	0.031	0.162	0.000332334	c53	ENSBTAG00000051845
1.68855e-08	-0.836434	0.015	0.136	0.000333235	c53	CHSY1
1.7023e-08	-0.531856	0.112	0.281	0.000335949	c53	LAMTOR1
1.74161e-08	-0.472926	0	0.109	0.000343706	c53	IFI30
1.7507e-08	-0.915434	0.265	0.438	0.000345501	c53	FGD4
1.77617e-08	1.3415	0.285	0.182	0.000350527	c53	FCHSD2
1.78379e-08	-0.48885	0.012	0.131	0.000352032	c53	RASGRP1
1.81217e-08	-0.409059	0.012	0.131	0.000357631	c53	VWA8
1.85576e-08	-0.273044	0.027	0.159	0.000366233	c53	NOP58
1.88379e-08	-0.985358	0.008	0.122	0.000371765	c53	RAB20
2.00997e-08	-0.330784	0.012	0.13	0.000396668	c53	PRDX4
2.05946e-08	-0.288229	0.027	0.158	0.000406435	c53	BSG
2.07959e-08	-0.328416	0.023	0.151	0.000410406	c53	RING1
2.13942e-08	-1.01597	0.023	0.146	0.000422215	c53	DIXDC1
2.13996e-08	-0.521226	0.015	0.137	0.000422322	c53	CCNY
2.1405e-08	-0.471052	0.077	0.234	0.000422428	c53	UBE2N
2.1564e-08	-0.703771	0.046	0.184	0.000425565	c53	PIAS2
2.17299e-08	0.964825	0.296	0.193	0.000428839	c53	FBXO33
2.17584e-08	-0.473119	0	0.108	0.000429402	c53	TPD52
2.21215e-08	-0.27641	0.069	0.228	0.000436568	c53	RBX1
2.24602e-08	-0.305422	0.004	0.115	0.000443253	c53	NIFK
2.25877e-08	-0.319391	0.004	0.115	0.000445768	c53	APEX1
2.27577e-08	-0.349479	0.019	0.143	0.000449124	c53	NSMCE1
2.32072e-08	-0.302713	0.004	0.115	0.000457994	c53	NOP56
2.41803e-08	-0.516874	0.004	0.115	0.000477197	c53	FAM162A
2.44991e-08	-0.525101	0.085	0.24	0.000483489	c53	GSN
2.66685e-08	-0.454792	0.154	0.339	0.000526303	c53	ETF1
2.74999e-08	-0.350342	0.019	0.142	0.00054271	c53	DLG1
2.76301e-08	1.16411	0.212	0.119	0.00054528	c53	GRK5
2.78469e-08	0.351811	0.588	0.441	0.000549558	c53	ST8SIA4
2.82059e-08	1.16299	0.235	0.14	0.000556643	c53	TACC1
2.8385e-08	-0.263691	0.004	0.114	0.000560178	c53	NDUFA5
2.94506e-08	-0.493548	0.008	0.121	0.000581208	c53	TATDN1
2.97177e-08	-0.975501	0	0.106	0.000586478	c53	ENSBTAG00000047904
3.04126e-08	-0.274142	0.065	0.219	0.000600193	c53	SELENOF
3.10058e-08	-0.368442	0	0.106	0.0006119	c53	SIT1
3.25992e-08	-0.494257	0.008	0.12	0.000643345	c53	NCOA7
3.30835e-08	0.26921	0.735	0.603	0.000652904	c53	TUT7
3.33557e-08	-0.452856	0.119	0.291	0.000658275	c53	ATP5F1B
3.35537e-08	-0.275421	0.012	0.127	0.000662182	c53	PHPT1
3.44148e-08	-0.415217	0.023	0.147	0.000679176	c53	THADA
3.46321e-08	-0.326204	0.058	0.204	0.000683465	c53	CIRBP
3.47555e-08	-1.52497	0.704	0.661	0.0006859	c53	RPLP1
3.48002e-08	0.86822	0.442	0.348	0.000686783	c53	DYRK1A
3.50101e-08	-0.351983	0.969	0.993	0.000690924	c53	ENSBTAG00000048782
3.59788e-08	-0.784795	0.004	0.112	0.000710041	c53	FMNL3
3.6156e-08	-0.344799	0.015	0.134	0.000713539	c53	TMEM263
3.62694e-08	-0.36979	0.015	0.133	0.000715777	c53	DKC1
3.70419e-08	0.609592	0.488	0.367	0.000731021	c53	FNBP1
3.71895e-08	-0.275719	0.004	0.112	0.000733934	c53	DNLZ
3.78663e-08	-0.910944	0.265	0.426	0.000747292	c53	TNIP1
3.82099e-08	0.796026	0.346	0.229	0.000754073	c53	DNM2
3.8336e-08	-0.853799	0.419	0.569	0.000756562	c53	FYB1
3.89249e-08	-0.351017	0.004	0.112	0.000768184	c53	FCGRT
3.92796e-08	-0.338284	0.027	0.153	0.000775183	c53	RNMT
3.96135e-08	0.898365	0.346	0.242	0.000781772	c53	ATAD2B
4.01813e-08	-0.679271	0.038	0.167	0.000792978	c53	ARID5A
4.04828e-08	0.942473	0.246	0.148	0.000798929	c53	ABHD12
4.23002e-08	-0.326004	0	0.104	0.000834795	c53	HPRT1
4.23672e-08	-1.07246	0.008	0.117	0.000836117	c53	ENSBTAG00000055309
4.23998e-08	0.731751	0.142	0.065	0.000836759	c53	FADS3
4.26105e-08	-0.737065	0.012	0.124	0.000840918	c53	BCAS4
4.37602e-08	0.770687	0.454	0.367	0.000863608	c53	NCOR1
4.43977e-08	-0.36395	0.012	0.125	0.000876188	c53	USP37
4.51755e-08	-0.278181	0	0.104	0.000891539	c53	MRPL3
4.52266e-08	-0.468349	0.119	0.292	0.000892547	c53	DNAJA1
4.61707e-08	0.654654	0.196	0.102	0.000911179	c53	STXBP5
4.80877e-08	-0.972164	0.004	0.11	0.000949011	c53	RAMP2
4.8928e-08	-0.250348	0	0.103	0.000965595	c53	TIMM13
4.97792e-08	0.494956	0.115	0.047	0.000982393	c53	AGO4
5.05614e-08	-0.457134	0	0.103	0.00099783	c53	MPEG1
5.05875e-08	-0.668239	0.081	0.226	0.000998345	c53	SYS1
5.32185e-08	-0.470377	0.004	0.11	0.00105027	c53	HCST
5.47747e-08	-0.975421	0.008	0.116	0.00108098	c53	FCAR
5.53109e-08	-0.333698	0.046	0.183	0.00109156	c53	EIF2S2
5.6305e-08	-0.387841	0.042	0.175	0.00111118	c53	EIF4A3
5.65821e-08	-1.01348	0	0.102	0.00111665	c53	MS4A1
5.77855e-08	-0.27296	0.008	0.117	0.0011404	c53	JTB
5.8195e-08	-0.44271	0	0.102	0.00114848	c53	TNFSF8
5.97509e-08	-0.569971	0.112	0.274	0.00117918	c53	STK10
5.99698e-08	-0.332747	0.046	0.183	0.0011835	c53	KTN1
6.20624e-08	-0.280136	0.004	0.109	0.0012248	c53	BIN1
6.30429e-08	-0.58206	0.027	0.149	0.00124415	c53	SP140L
6.36725e-08	-0.299037	0.073	0.226	0.00125658	c53	NDUFB8
6.51143e-08	-0.268461	0	0.101	0.00128503	c53	SLC25A39
6.67907e-08	-0.493529	0.338	0.519	0.00131811	c53	ARPC3
6.6997e-08	-0.583255	0.012	0.122	0.00132219	c53	CD247
6.76469e-08	-0.312	0.004	0.109	0.00133501	c53	SMIM4
7.0865e-08	-0.509256	0.385	0.564	0.00139852	c53	HNRNPA2B1
7.34865e-08	-0.427241	0.008	0.115	0.00145026	c53	OSGEP
7.40779e-08	-0.388586	0.004	0.108	0.00146193	c53	DUT
7.44762e-08	-0.309709	0.004	0.108	0.00146979	c53	HLTF
7.45688e-08	-0.303239	0	0.101	0.00147162	c53	ENSBTAG00000038330
7.48825e-08	-0.377046	0.031	0.155	0.00147781	c53	HSBP1.1
7.68324e-08	-0.286602	0.015	0.129	0.00151629	c53	MAP2K1
7.85001e-08	-0.972555	0	0.1	0.0015492	c53	CAMK4
8.07303e-08	-0.540511	0	0.1	0.00159321	c53	DAPK1
8.12071e-08	-0.38447	0.069	0.216	0.00160262	c53	GTDC1
8.24306e-08	-0.466913	0.019	0.135	0.00162677	c53	C1H3orf70
8.36424e-08	-0.398747	0.019	0.135	0.00165068	c53	OAT
8.42305e-08	-0.670159	0.227	0.409	0.00166229	c53	LDHB
8.45938e-08	0.910642	0.238	0.142	0.00166946	c53	NR2C2
9.00331e-08	-0.876123	0.015	0.126	0.0017768	c53	ALPK1
9.01335e-08	-0.286085	0.019	0.135	0.00177879	c53	DENR
9.06846e-08	-0.580225	0.008	0.113	0.00178966	c53	RAD51B
9.19103e-08	-0.454528	0.065	0.207	0.00181385	c53	ITGB1
1.01901e-07	0.634422	0.115	0.048	0.00201101	c53	KIAA0100
1.039e-07	-0.615213	0.146	0.309	0.00205048	c53	KDELR2
1.05217e-07	-0.493053	0.008	0.113	0.00207646	c53	RAB9A
1.0533e-07	-0.824564	0.092	0.236	0.0020787	c53	PLSCR2
1.07627e-07	-0.282517	0.004	0.106	0.00212401	c53	PRKAR2A
1.11539e-07	0.797744	0.323	0.223	0.00220122	c53	KDM2A
1.12462e-07	-0.620438	0.173	0.344	0.00221943	c53	RAPGEF6
1.12467e-07	-0.389377	0.031	0.152	0.00221954	c53	PCCA
1.12867e-07	0.790912	0.288	0.182	0.00222744	c53	LY75
1.13389e-07	-0.667163	0.119	0.272	0.00223774	c53	MAP3K8
1.14675e-07	-0.336246	0.123	0.295	0.00226311	c53	SEC61B
1.15435e-07	-0.281729	0.135	0.31	0.00227812	c53	YWHAE
1.15551e-07	0.849477	0.192	0.104	0.00228041	c53	SLK
1.15581e-07	-0.304743	0.062	0.202	0.002281	c53	SRSF10
1.20204e-07	0.802064	0.319	0.218	0.00237223	c53	TOR1AIP1
1.20895e-07	0.679292	0.454	0.36	0.00238586	c53	PPDPF
1.23274e-07	-0.261821	0.038	0.166	0.00243281	c53	UBE2E1
1.24157e-07	-0.326816	0.004	0.105	0.00245023	c53	DAAM1
1.2646e-07	-0.552967	0.008	0.112	0.00249569	c53	ENSBTAG00000005146
1.26909e-07	-0.890056	0.131	0.273	0.00250456	c53	IFITM3
1.28039e-07	-0.271614	0.004	0.105	0.00252685	c53	PRPS1
1.3147e-07	-0.328993	0.042	0.171	0.00259456	c53	ODC1
1.31801e-07	-0.623551	0.004	0.104	0.00260109	c53	NAV3
1.33979e-07	-1.31445	0.012	0.117	0.00264407	c53	IL1R2
1.40125e-07	-0.374548	0.046	0.176	0.00276536	c53	CRLF3
1.42428e-07	-0.353744	0.015	0.125	0.00281082	c53	SPRING1
1.42454e-07	0.283094	0.892	0.671	0.00281133	c53	TYROBP
1.42721e-07	1.09875	0.262	0.167	0.0028166	c53	MAPK8
1.45186e-07	-0.312031	0.054	0.189	0.00286524	c53	UQCRC1
1.45384e-07	-0.559015	0.035	0.156	0.00286915	c53	PGS1
1.45885e-07	0.941728	0.196	0.109	0.00287903	c53	CHD7
1.47727e-07	-0.335035	0.112	0.274	0.00291539	c53	HYPK
1.47802e-07	-1.16552	0.004	0.103	0.00291687	c53	LEF1
1.49611e-07	0.568914	0.131	0.057	0.00295257	c53	RARG
1.51659e-07	-0.464431	0.135	0.301	0.002993	c53	TMEM131L
1.53025e-07	-0.285517	0.012	0.118	0.00301995	c53	IFI27L2
1.54097e-07	-0.315788	0.008	0.111	0.0030411	c53	SRBD1
1.5535e-07	-0.432374	0.127	0.294	0.00306584	c53	IK
1.60771e-07	-0.88937	0.081	0.216	0.00317282	c53	ABTB2
1.62024e-07	-0.304207	0.031	0.151	0.00319754	c53	WWOX
1.621e-07	-0.422922	0.004	0.103	0.00319904	c53	CLIC4
1.68101e-07	-0.482082	0.004	0.103	0.00331747	c53	ZNF831
1.70839e-07	0.99082	0.258	0.166	0.00337151	c53	SMC6
1.72682e-07	0.341949	0.804	0.758	0.00340788	c53	JAK1
1.73064e-07	-0.320405	0.008	0.11	0.00341542	c53	C18H16orf87
1.83419e-07	-0.304038	0.042	0.169	0.00361977	c53	MIEN1
1.85937e-07	-0.502821	0.019	0.129	0.00366947	c53	MTHFS
1.87233e-07	-0.261927	0.027	0.144	0.00369504	c53	RPL7L1
1.88956e-07	-0.576135	0.035	0.154	0.00372904	c53	ATRN
1.94055e-07	-0.761505	0.062	0.189	0.00382968	c53	FEM1C
1.98061e-07	-0.586877	0.173	0.333	0.00390873	c53	ATP5F1E
2.03374e-07	-0.47449	0.004	0.102	0.00401358	c53	DENND5B
2.09726e-07	-0.510148	0.077	0.216	0.00413894	c53	TMEM219
2.13298e-07	-0.261818	0.027	0.143	0.00420944	c53	SRSF9
2.14649e-07	0.886963	0.265	0.164	0.0042361	c53	CPT1A
2.1782e-07	-0.822188	0.165	0.306	0.00429867	c53	NFAM1
2.19428e-07	-0.272264	0.123	0.292	0.0043304	c53	COX7A2
2.19741e-07	-0.311541	0.019	0.129	0.00433658	c53	MRPL54
2.26006e-07	-0.54639	0.065	0.198	0.00446023	c53	MAPKAPK2
2.29646e-07	0.842359	0.204	0.114	0.00453206	c53	ENSBTAG00000055267
2.30794e-07	0.865344	0.438	0.358	0.00455472	c53	ARID1B
2.35302e-07	-0.262183	0.035	0.155	0.00464369	c53	CEBPZ
2.39569e-07	-0.896757	0.008	0.108	0.0047279	c53	ENSBTAG00000051768
2.41613e-07	-0.63408	0.131	0.282	0.00476823	c53	UGP2
2.4235e-07	-0.516136	0.104	0.252	0.00478278	c53	SIK1
2.45386e-07	-0.2749	0.042	0.167	0.00484268	c53	EIF3J
2.48627e-07	-0.256344	0.015	0.122	0.00490665	c53	BZW2
2.49491e-07	-0.387031	0.008	0.108	0.0049237	c53	MSI2
2.58343e-07	0.438435	0.296	0.179	0.00509839	c53	ENSBTAG00000019432
2.66648e-07	-0.469104	0.012	0.114	0.00526231	c53	HSDL2
2.67855e-07	0.822907	0.227	0.133	0.00528613	c53	FAM126A
2.67911e-07	0.605409	0.242	0.138	0.00528723	c53	RXRA
2.68012e-07	-0.627715	0.004	0.1	0.00528921	c53	IL10RA
2.68728e-07	-0.367371	0.004	0.1	0.00530334	c53	AHI1
2.69158e-07	-0.736642	0.031	0.143	0.00531183	c53	NFKBIE
2.7108e-07	-0.268274	0.004	0.1	0.00534977	c53	RNASEH2B
2.7503e-07	-0.287925	0.008	0.108	0.00542772	c53	CCND2
2.90954e-07	-0.347244	0.015	0.121	0.00574197	c53	RGS10
2.92322e-07	0.730128	0.3	0.199	0.00576897	c53	TSC22D4
2.97299e-07	0.678873	0.231	0.127	0.00586719	c53	LONRF3
3.00787e-07	-0.369162	0.008	0.106	0.00593603	c53	MAP2K4
3.05381e-07	-0.860034	0.242	0.384	0.0060267	c53	VSIR
3.06745e-07	-0.894525	0.038	0.151	0.00605361	c53	CCDC146
3.09157e-07	-0.422265	0.015	0.12	0.00610122	c53	CCDC69
3.10701e-07	-0.305529	0.019	0.128	0.00613169	c53	EHBP1
3.21947e-07	-0.30227	0.119	0.283	0.00635362	c53	ATP5ME
3.28494e-07	-0.375792	0.092	0.239	0.00648282	c53	SP110
3.32059e-07	0.934081	0.188	0.107	0.00655317	c53	ARHGAP4
3.33513e-07	-0.372312	0.023	0.133	0.00658188	c53	KRR1
3.35509e-07	-0.667636	0.035	0.149	0.00662127	c53	POLB
3.38507e-07	-1.0023	0.077	0.201	0.00668043	c53	RBKS
3.40713e-07	-0.293183	0.081	0.226	0.00672396	c53	PSMB3
3.45073e-07	-0.39172	0.038	0.157	0.00681001	c53	DDA1
3.49839e-07	-0.385778	0.269	0.462	0.00690407	c53	PRRC2C
3.51191e-07	-0.275045	0.008	0.106	0.00693075	c53	CCDC107
3.59797e-07	0.388314	0.508	0.356	0.0071006	c53	USP32
3.62207e-07	-0.310206	0.008	0.106	0.00714815	c53	ENSBTAG00000049114
3.67028e-07	0.668766	0.165	0.085	0.0072433	c53	TCP11L2
3.8658e-07	-0.877282	0.092	0.225	0.00762915	c53	SLC25A33
3.93426e-07	-0.808621	0.138	0.281	0.00776426	c53	LDHA
3.96744e-07	0.496705	0.423	0.294	0.00782975	c53	MLXIP
4.12636e-07	-0.386901	0.065	0.196	0.00814337	c53	PLP2
4.16019e-07	-0.258869	0.054	0.183	0.00821013	c53	NDUFA3
4.22475e-07	-0.267462	0.065	0.201	0.00833755	c53	SNU13
4.23218e-07	1.44662	0.154	0.076	0.00835221	c53	HSPA1A
4.24156e-07	-0.482163	0.062	0.189	0.00837071	c53	RALGAPA2
4.2815e-07	-0.708445	0.031	0.141	0.00844954	c53	BTG3
4.34709e-07	-0.267986	0.019	0.125	0.00857897	c53	PSMA3
4.36552e-07	-0.626493	0.023	0.129	0.00861535	c53	MED30
4.40369e-07	-0.428872	0.162	0.329	0.00869068	c53	ROMO1
4.40862e-07	0.832677	0.142	0.07	0.00870041	c53	STN1
4.41346e-07	-0.259811	0.046	0.17	0.00870997	c53	PRMT1
4.59833e-07	0.920197	0.112	0.049	0.00907479	c53	H4C14
4.63543e-07	-0.480761	0.023	0.13	0.00914802	c53	NAB1
4.66924e-07	0.93003	0.158	0.083	0.00921474	c53	OPA1
4.6764e-07	-0.366074	0.058	0.186	0.00922888	c53	RASGRP2
4.68523e-07	-0.592272	0.335	0.523	0.00924631	c53	FNBP4
4.73402e-07	-0.324788	0.027	0.137	0.00934259	c53	BLOC1S2
4.7576e-07	-0.30286	0.015	0.118	0.00938912	c53	ATP8A1
4.94625e-07	-0.329743	0.054	0.18	0.00976143	c53	CLASP2
5.18545e-07	-0.465612	0.054	0.176	0.0102335	c53	CNP
5.26433e-07	-0.488641	0.023	0.13	0.0103892	c53	ENSBTAG00000001143
5.34189e-07	-0.450752	0.008	0.103	0.0105422	c53	DENND3
5.35916e-07	-0.380672	0.058	0.185	0.0105763	c53	RAB5IF
5.77761e-07	0.307264	0.227	0.119	0.0114021	c53	SLC40A1
5.90829e-07	0.990012	0.331	0.241	0.01166	c53	STK26
6.04463e-07	-0.305384	0.023	0.129	0.0119291	c53	MAT2A
6.19626e-07	-0.408044	1	0.985	0.0122283	c53	MT-ENSBTAG00000043570
6.2093e-07	-0.460797	0.365	0.556	0.0122541	c53	RHOA
6.21514e-07	-0.361545	0.038	0.155	0.0122656	c53	CSGALNACT2
6.26704e-07	-0.291871	0.023	0.129	0.012368	c53	NCBP2
6.30919e-07	0.601529	0.369	0.256	0.0124512	c53	WBP2
6.32604e-07	0.945717	0.212	0.128	0.0124844	c53	MT-ND4L
6.32818e-07	-0.486897	0.031	0.14	0.0124887	c53	KAT8
6.42929e-07	0.801876	0.185	0.1	0.0126882	c53	PIP5K1B
6.47552e-07	-0.610287	0.404	0.586	0.0127794	c53	GABARAPL2
6.60479e-07	-0.803008	0.008	0.1	0.0130345	c53	PIGB
6.63917e-07	-0.671372	0.127	0.277	0.0131024	c53	ENSBTAG00000051316
6.65903e-07	0.777375	0.177	0.098	0.0131416	c53	ST6GALNAC2
6.95434e-07	-0.588361	0.081	0.212	0.0137244	c53	PEAK1
7.17952e-07	0.308915	0.712	0.621	0.0141688	c53	PTPRC
7.19433e-07	-0.707522	0.069	0.191	0.014198	c53	BCL3
7.26135e-07	-0.592959	0.123	0.264	0.0143303	c53	MAPK6
7.28432e-07	-0.79082	0.012	0.107	0.0143756	c53	ST7L
7.4466e-07	1.09021	0.304	0.205	0.0146959	c53	CDK6
7.54676e-07	-0.719939	0.119	0.254	0.0148935	c53	IL6R
7.56799e-07	-0.484307	0.085	0.219	0.0149354	c53	MICU1
7.74427e-07	-0.383408	0.05	0.171	0.0152833	c53	BNIP2
7.99445e-07	-0.305403	0.019	0.121	0.0157771	c53	OTULIN
8.02527e-07	0.937885	0.346	0.249	0.0158379	c53	UBR1
8.25726e-07	-0.631186	0.012	0.107	0.0162957	c53	ACER3
8.39709e-07	-0.480893	0.035	0.144	0.0165717	c53	CNDP2
8.92972e-07	-0.551385	0.035	0.144	0.0176228	c53	FOSB
9.18606e-07	-0.266798	0.073	0.206	0.0181287	c53	PRDX2
9.27396e-07	0.691568	0.438	0.35	0.0183022	c53	TMEM59
9.50114e-07	-0.395483	0.065	0.192	0.0187505	c53	CARHSP1
9.64153e-07	-0.471043	0.081	0.21	0.0190276	c53	PSEN1
9.64299e-07	-0.406297	0.204	0.377	0.0190304	c53	N4BP2L2
9.83253e-07	0.639797	0.223	0.131	0.0194045	c53	ZNF217
9.91214e-07	-0.320694	0.023	0.126	0.0195616	c53	ASXL1
1.0007e-06	-0.37129	0.046	0.163	0.0197487	c53	SMNDC1
1.02801e-06	-0.444522	0.446	0.64	0.0202877	c53	TLN1
1.03973e-06	-0.809751	0.015	0.112	0.0205191	c53	DCBLD1
1.04714e-06	0.734614	0.392	0.312	0.0206653	c53	KLF13
1.05242e-06	1.04769	0.265	0.181	0.0207695	c53	CMTM7
1.07074e-06	-0.404346	0.081	0.211	0.0211311	c53	MORC3
1.16251e-06	-0.286876	0.023	0.125	0.0229422	c53	PPP3CC
1.16883e-06	-0.310925	0.019	0.119	0.0230669	c53	SMAD3
1.17238e-06	-0.267239	0.015	0.112	0.0231369	c53	MVP
1.17812e-06	-0.36134	0.027	0.131	0.0232501	c53	MYO5A
1.23035e-06	0.778213	0.442	0.364	0.0242809	c53	ARGLU1
1.23103e-06	-0.356622	0.05	0.167	0.0242944	c53	SLC2A13
1.238e-06	0.781431	0.304	0.212	0.0244319	c53	ERBIN
1.26354e-06	-0.467729	0.185	0.339	0.024936	c53	SSR2
1.29053e-06	-0.400437	0.146	0.301	0.0254686	c53	EPC2
1.31058e-06	-0.323004	0.042	0.156	0.0258642	c53	ATP1A1
1.31985e-06	0.521857	0.1	0.042	0.0260473	c53	STX3
1.33388e-06	-1.03901	0.027	0.125	0.0263242	c53	MS4A7
1.33517e-06	-0.250128	0.019	0.118	0.0263497	c53	NUP214
1.36413e-06	-1.09936	0.273	0.445	0.026921	c53	STAT1
1.40565e-06	-0.491777	0.362	0.549	0.0277405	c53	USP15
1.4261e-06	-0.546178	0.154	0.306	0.0281442	c53	ENSBTAG00000050709
1.43033e-06	-0.423048	0.012	0.103	0.0282276	c53	Metazoa-SRP.13
1.44385e-06	-0.364347	0.054	0.173	0.0284945	c53	EVI5
1.44727e-06	-0.540925	0.027	0.129	0.0285618	c53	SLC66A2
1.45352e-06	0.588731	0.1	0.042	0.0286853	c53	IPO11
1.47049e-06	-0.478013	0.012	0.103	0.0290202	c53	RNPC3
1.47274e-06	-0.493857	0.012	0.103	0.0290644	c53	BLNK
1.4839e-06	0.741367	0.304	0.212	0.0292848	c53	TXNRD1
1.50484e-06	-0.428392	0.019	0.117	0.0296979	c53	TCF4
1.52498e-06	-0.274748	0.015	0.11	0.0300954	c53	POLA1
1.53808e-06	-1.36441	0.012	0.102	0.030354	c53	CCL4
1.54077e-06	-0.333122	0.042	0.154	0.030407	c53	DBNL
1.57515e-06	-0.371525	0.096	0.234	0.0310856	c53	DAD1
1.66964e-06	1.10242	0.223	0.142	0.0329503	c53	PHTF2
1.72728e-06	-0.565868	0.062	0.179	0.0340879	c53	ENSBTAG00000054857
1.75487e-06	-0.468243	0.2	0.365	0.0346324	c53	ZNF326
1.78056e-06	-0.252454	0.154	0.316	0.0351394	c53	PSME1
1.86513e-06	-0.50541	0.027	0.127	0.0368084	c53	GIMAP7
1.88866e-06	0.814144	0.196	0.117	0.0372726	c53	HDLBP
1.93469e-06	-0.577535	0.158	0.305	0.0381812	c53	FIP1L1
1.94109e-06	-0.468373	0.027	0.128	0.0383075	c53	PPP2R3A
1.94383e-06	-0.327374	0.127	0.273	0.0383615	c53	RAB5C
2.00977e-06	-0.587051	0.019	0.114	0.0396627	c53	SPIDR
2.05969e-06	0.770041	0.4	0.32	0.040648	c53	CDK13
2.06213e-06	0.689802	0.246	0.153	0.0406961	c53	PARP12
2.09956e-06	0.792644	0.219	0.134	0.0414349	c53	TRIM24
2.13381e-06	-0.550829	0.127	0.269	0.0421106	c53	NUB1
2.16863e-06	0.442602	0.642	0.611	0.042798	c53	CDC42
2.18465e-06	-0.307228	0.027	0.127	0.0431141	c53	PTPRA
2.20234e-06	-0.289179	0.081	0.212	0.0434631	c53	U2AF1
2.21852e-06	0.969988	0.188	0.111	0.0437825	c53	CDC14B
2.26908e-06	-0.35981	0.112	0.252	0.0447802	c53	ATP6AP2
2.28675e-06	-0.287749	0.023	0.121	0.045129	c53	CFDP2
2.31247e-06	0.93954	0.177	0.103	0.0456365	c53	CYP51A1
2.33259e-06	-0.706202	0.05	0.156	0.0460337	c53	CREG1
2.42041e-06	0.609139	0.173	0.093	0.0477668	c53	SGPP1
2.50387e-06	0.53993	0.285	0.18	0.0494139	c53	IQSEC1
0	5.19999	0.194	0.003	0	c52	PGLYRP1
0	2.61597	0.407	0.021	0	c52	MMP9
0	1.60988	0.148	0	0	c52	CATHL6
0	1.02454	0.16	0	0	c52	ENSBTAG00000053991
0	0.48666	0.11	0.001	0	c52	CATHL5
3.35698e-292	1.3028	0.304	0.014	6.625e-288	c52	ALPL
1.0284e-230	2.63008	0.905	0.166	2.02954e-226	c52	ENSBTAG00000048835
3.0225e-223	0.983306	0.259	0.014	5.9649e-219	c52	PTPN5
3.94e-213	0.966218	0.247	0.013	7.77559e-209	c52	CPNE2
1.28665e-199	2.37234	0.916	0.183	2.53921e-195	c52	SERPINB4
1.26707e-197	2.44838	0.901	0.221	2.50056e-193	c52	ALOX5AP
7.20706e-187	2.21552	0.589	0.087	1.42231e-182	c52	PADI4
1.37992e-165	3.33294	1	0.602	2.72327e-161	c52	S100A9
1.60692e-163	2.58643	0.882	0.259	3.17125e-159	c52	TCN1
1.88412e-161	3.4575	1	0.61	3.71831e-157	c52	S100A12
1.28136e-160	3.48769	0.996	0.522	2.52875e-156	c52	S100A8
6.95853e-157	1.88253	0.863	0.211	1.37327e-152	c52	FCN1
1.68996e-151	2.20297	0.977	0.322	3.33514e-147	c52	CD24
5.92451e-131	3.68126	0.186	0.012	1.1692e-126	c52	LTF
1.28168e-125	1.62805	0.624	0.119	2.5294e-121	c52	ENSBTAG00000049569
9.63784e-124	1.75504	0.897	0.276	1.90203e-119	c52	UPP1
1.38612e-122	1.51839	0.521	0.089	2.73551e-118	c52	PROK2
8.36575e-122	0.777813	0.186	0.013	1.65098e-117	c52	BMX
1.77323e-117	1.44731	0.338	0.042	3.49948e-113	c52	ENSBTAG00000052012
2.41265e-115	1.82032	0.658	0.161	4.76136e-111	c52	BCL2L15
4.79652e-114	0.718871	0.175	0.012	9.46594e-110	c52	PADI3
5.02371e-113	1.42272	0.513	0.093	9.91429e-109	c52	SERINC2
8.08049e-111	2.48345	0.951	0.564	1.59468e-106	c52	S100A11
1.7815e-106	0.969737	0.278	0.032	3.5158e-102	c52	MINDY1
2.56552e-103	1.34503	0.346	0.048	5.06306e-99	c52	ENSBTAG00000054882
7.62882e-101	1.08308	0.3	0.04	1.50555e-96	c52	SPSB2
3.10002e-93	0.648192	0.186	0.017	6.1179e-89	c52	PGA5
1.77852e-90	1.11072	0.323	0.048	3.50991e-86	c52	MEGF9
8.02607e-87	0.894177	0.262	0.033	1.58395e-82	c52	ENSBTAG00000023648
4.28824e-86	1.91802	0.848	0.433	8.46283e-82	c52	TALDO1
2.05046e-85	0.916807	0.259	0.033	4.04659e-81	c52	ADGRG3
1.45446e-83	1.39247	0.985	0.663	2.87038e-79	c52	GAPDH
1.37838e-78	1.45906	0.966	0.722	2.72024e-74	c52	TSPO
6.7959e-77	1.30132	0.384	0.08	1.34117e-72	c52	ACTN1
3.63972e-76	0.755576	0.205	0.025	7.18299e-72	c52	SEPTIN5
2.75723e-75	1.39597	0.992	0.884	5.44139e-71	c52	ACTB
5.75545e-74	1.039	0.297	0.051	1.13584e-69	c52	ASS1
9.8255e-74	1.88031	0.84	0.516	1.93906e-69	c52	HMGB2
2.42747e-72	1.48652	0.821	0.393	4.7906e-68	c52	PRDX5
2.81949e-70	1.06417	0.494	0.117	5.56427e-66	c52	SLC40A1
5.76488e-70	0.898286	0.281	0.045	1.1377e-65	c52	AGBL3
6.52555e-70	4.82177	0.198	0.025	1.28782e-65	c52	HP
9.75941e-70	1.02995	0.422	0.09	1.92602e-65	c52	ENSBTAG00000052465
4.58463e-67	0.491341	0.141	0.013	9.04777e-63	c52	ALOX5
8.74718e-67	2.28825	0.548	0.172	1.72626e-62	c52	CCL16
6.43529e-64	1.21953	0.65	0.222	1.27e-59	c52	MSRB1
1.10652e-62	0.533026	0.122	0.011	2.18371e-58	c52	PHOSPHO1
3.54809e-62	1.98943	0.7	0.354	7.00215e-58	c52	TKT
2.3698e-61	0.833172	0.266	0.046	4.6768e-57	c52	PLCB1
6.89409e-61	1.30228	0.817	0.407	1.36055e-56	c52	PKM
1.80091e-59	1.43153	0.852	0.448	3.5541e-55	c52	FKBP11
3.06221e-59	3.89114	0.228	0.038	6.04328e-55	c52	DEFB7
6.97619e-59	1.92271	0.837	0.498	1.37675e-54	c52	ACTG1
6.61812e-58	1.06074	0.57	0.177	1.30609e-53	c52	SLC16A3
2.95564e-57	1.23984	0.471	0.143	5.83296e-53	c52	PGD
8.3561e-56	0.984249	0.46	0.119	1.64908e-51	c52	TNFAIP6
1.44809e-55	3.52882	0.266	0.053	2.85781e-51	c52	DEFB10
1.50031e-55	0.780254	0.202	0.031	2.96086e-51	c52	CD300LB
2.73259e-55	1.06856	0.928	0.525	5.39276e-51	c52	RIDA
5.97802e-55	1.3443	0.76	0.405	1.17976e-50	c52	LDHB
1.57075e-54	1.3125	0.521	0.169	3.09988e-50	c52	MS4A8
2.10043e-54	0.846211	0.236	0.041	4.14519e-50	c52	DYSF
7.95483e-54	1.20628	0.852	0.408	1.56988e-49	c52	CEBPD
1.21037e-53	0.968724	0.342	0.077	2.38866e-49	c52	ENSBTAG00000008851
1.40465e-53	1.19991	0.943	0.676	2.77208e-49	c52	ANXA1
1.11191e-52	1.03519	0.932	0.658	2.19436e-48	c52	OAZ1
6.40591e-52	1.00039	0.525	0.166	1.26421e-47	c52	ADAM8
6.56724e-50	0.997109	0.928	0.623	1.29604e-45	c52	ALDOA
2.30968e-49	1.03137	0.916	0.692	4.55815e-45	c52	GMFG
7.23269e-47	1.72678	0.738	0.477	1.42737e-42	c52	ITM2B
3.65961e-46	0.891229	0.985	0.67	7.22225e-42	c52	TYROBP
1.17574e-45	0.682387	0.186	0.032	2.32031e-41	c52	NT5DC2
1.20495e-45	0.992584	0.369	0.101	2.37797e-41	c52	CDC42EP3
2.1449e-45	0.473795	0.27	0.056	4.23296e-41	c52	MGAM
4.49842e-44	1.08288	0.795	0.489	8.87763e-40	c52	RAC2
5.66726e-44	0.425175	0.118	0.014	1.11843e-39	c52	PRAM1
1.05816e-43	0.997175	0.551	0.209	2.08829e-39	c52	ENSBTAG00000004472
2.10307e-43	0.807757	0.304	0.072	4.15041e-39	c52	DACH1
3.95554e-43	1.06933	0.346	0.098	7.80625e-39	c52	HK3
5.34317e-43	1.11173	0.817	0.477	1.05447e-38	c52	UCP2
3.04895e-42	0.746144	0.243	0.053	6.01711e-38	c52	FOXRED1
5.80273e-42	0.746932	0.43	0.132	1.14517e-37	c52	RGS18
6.53989e-42	0.971701	0.57	0.22	1.29065e-37	c52	R3HDM4
2.56012e-41	1.02769	0.673	0.308	5.0524e-37	c52	GLIPR2
3.44297e-41	0.769882	0.319	0.079	6.79471e-37	c52	VAT1L
3.91946e-41	2.15458	0.179	0.033	7.73506e-37	c52	DEFB1
7.80898e-41	1.14293	0.863	0.638	1.5411e-36	c52	CORO1A
2.63237e-40	1.05904	0.388	0.129	5.19498e-36	c52	MSRA
3.57915e-40	0.740041	0.981	0.67	7.06346e-36	c52	FCER1G
4.00886e-40	0.784327	0.179	0.031	7.91149e-36	c52	ENSBTAG00000053177
2.00768e-39	0.816028	0.65	0.258	3.96215e-35	c52	RAB3IP
3.2478e-39	-0.783208	1	0.994	6.40954e-35	c52	B2M
4.73394e-39	1.07652	0.7	0.368	9.34243e-35	c52	SNX3
5.37642e-39	0.547162	0.217	0.045	1.06104e-34	c52	SLCO4C1
5.77909e-39	1.19435	0.859	0.637	1.1405e-34	c52	VIM
6.17139e-39	0.757193	0.27	0.067	1.21792e-34	c52	C7H19orf38
1.74841e-38	1.0314	0.844	0.614	3.45049e-34	c52	MYL6
2.20338e-38	0.761875	0.711	0.303	4.34836e-34	c52	LIMK2
2.59755e-38	0.955919	0.654	0.28	5.12627e-34	c52	LMNB1
1.39886e-37	1.01306	0.802	0.537	2.76064e-33	c52	MYL12A
4.06622e-37	0.511501	0.152	0.026	8.02468e-33	c52	NAPRT
5.81506e-37	0.76965	0.27	0.068	1.1476e-32	c52	ENSBTAG00000050510
5.91707e-37	1.04574	0.536	0.244	1.16773e-32	c52	PCMT1
1.17756e-36	0.751053	0.992	0.841	2.32391e-32	c52	COTL1
4.07144e-36	0.741891	0.741	0.318	8.03499e-32	c52	EMB
5.93887e-36	-2.2474	0.198	0.551	1.17204e-31	c52	PTMA
7.02337e-36	0.881171	0.681	0.345	1.38606e-31	c52	HCLS1
8.95733e-36	1.32832	0.776	0.499	1.76773e-31	c52	PFN1
2.82094e-35	0.911298	0.521	0.213	5.56713e-31	c52	CDKN2D
4.58943e-35	1.17353	0.555	0.269	9.05724e-31	c52	ALDH2
5.51525e-35	0.699419	0.243	0.057	1.08843e-30	c52	SLC28A3
1.50275e-34	0.851802	0.323	0.099	2.96569e-30	c52	GSR
2.75807e-34	0.704265	0.943	0.547	5.44306e-30	c52	ENSBTAG00000004043
3.01402e-34	0.726367	0.418	0.145	5.94817e-30	c52	VSTM1
3.44466e-34	0.959616	0.54	0.24	6.79804e-30	c52	LASP1
3.51334e-34	-0.752224	0.992	0.992	6.93357e-30	c52	ENSBTAG00000048782
4.26506e-34	1.33994	0.791	0.448	8.4171e-30	c52	PNP
7.21582e-34	0.308318	0.106	0.015	1.42404e-29	c52	NINJ2
7.93415e-34	0.764589	0.388	0.131	1.5658e-29	c52	EIF4E3
9.5832e-34	0.868284	0.205	0.049	1.89124e-29	c52	CKAP4
1.78958e-33	0.544488	0.171	0.034	3.53174e-29	c52	DGKG
2.30308e-33	-0.958879	0.989	0.985	4.54513e-29	c52	MT-ENSBTAG00000043570
2.53971e-33	0.820479	0.669	0.302	5.01212e-29	c52	NFAM1
2.90891e-33	0.663393	0.27	0.07	5.74074e-29	c52	CDA
1.47062e-32	0.540084	0.129	0.021	2.90228e-28	c52	IL18R1
1.59635e-32	0.774738	0.43	0.156	3.1504e-28	c52	CD244
1.60831e-32	-1.57494	0.951	0.929	3.174e-28	c52	MT-ENSBTAG00000043567
6.0904e-32	0.897556	0.289	0.088	1.20194e-27	c52	PAK1
6.15236e-32	0.625121	0.551	0.216	1.21417e-27	c52	LPCAT2
6.70273e-32	0.749293	0.76	0.38	1.32278e-27	c52	VSIR
1.23838e-31	0.516026	0.156	0.031	2.44394e-27	c52	WIPI1
1.32485e-31	0.394729	0.114	0.017	2.61459e-27	c52	DEFB13
1.65123e-31	0.553491	0.213	0.052	3.25871e-27	c52	TESC
1.77108e-31	0.988477	0.456	0.194	3.49522e-27	c52	SLMAP
2.19342e-31	5.73455	0.198	0.049	4.32871e-27	c52	LCN2
3.52768e-31	0.698431	0.414	0.149	6.96188e-27	c52	BAZ2B
1.60121e-30	0.829624	0.38	0.14	3.15999e-26	c52	CAPG
2.41785e-30	-3.0032	0.209	0.498	4.77163e-26	c52	RPS28
3.76165e-30	0.662628	0.567	0.235	7.42361e-26	c52	ENSBTAG00000049346
5.80302e-30	0.623382	0.529	0.217	1.14523e-25	c52	RAB31
2.08154e-29	0.723941	0.878	0.503	4.10792e-25	c52	C10H15orf48
2.96875e-29	0.552051	0.7	0.333	5.85882e-25	c52	IL1RAP
6.73715e-29	1.5666	0.376	0.15	1.32958e-24	c52	H1-2
7.55663e-29	0.630828	0.646	0.296	1.4913e-24	c52	GPAT3
8.7958e-29	-0.724017	0.962	0.984	1.73585e-24	c52	BOLA
2.65647e-28	0.794259	0.582	0.289	5.24254e-24	c52	PSTPIP1
5.0861e-28	-2.67742	0.046	0.369	1.00374e-23	c52	RPL3
1.10756e-27	0.554777	0.202	0.051	2.18577e-23	c52	TMEM229B
1.12769e-27	0.474797	0.167	0.037	2.2255e-23	c52	SAPCD1
2.55009e-27	0.590298	0.643	0.289	5.03259e-23	c52	NFE2
2.75234e-27	0.908633	0.487	0.204	5.43174e-23	c52	STX11
2.79768e-27	0.860211	0.259	0.082	5.52121e-23	c52	HMOX2
3.25993e-27	0.541543	0.745	0.347	6.43347e-23	c52	ANKRD22
4.04798e-27	0.491507	0.224	0.059	7.98869e-23	c52	SLC24A3
5.49487e-27	-1.97813	0.038	0.354	1.08441e-22	c52	RPS16
5.72353e-27	0.866816	0.433	0.181	1.12954e-22	c52	MKRN1
8.22183e-27	0.862965	0.54	0.276	1.62258e-22	c52	GLRX
8.94641e-27	-2.79621	0.049	0.363	1.76557e-22	c52	RPL5
1.07934e-26	-2.95035	0.072	0.379	2.13008e-22	c52	RPL10A
1.24164e-26	0.834669	0.369	0.143	2.45037e-22	c52	ATP8B4
1.6008e-26	0.798701	0.342	0.129	3.15917e-22	c52	CTSF
2.56662e-26	-2.07459	0.023	0.336	5.06523e-22	c52	HSP90AB1
2.77478e-26	0.59634	0.943	0.787	5.47603e-22	c52	ARPC2
3.1421e-26	0.779862	0.262	0.085	6.20093e-22	c52	NCAPD2
3.2029e-26	0.681734	0.802	0.455	6.32091e-22	c52	SPI1
1.20166e-25	0.540407	0.369	0.137	2.37147e-21	c52	MCEMP1
2.1119e-25	0.452209	0.114	0.021	4.16783e-21	c52	PCBP4
3.09981e-25	-2.54113	0.068	0.364	6.11748e-21	c52	RPL7
3.14056e-25	0.809022	0.658	0.374	6.19789e-21	c52	CCPG1
3.35874e-25	-2.91651	0.125	0.407	6.62846e-21	c52	RPL7A
4.282e-25	0.864228	0.27	0.093	8.45053e-21	c52	SAP30
4.97618e-25	-1.68459	0.011	0.316	9.82049e-21	c52	SLC4A7
5.28892e-25	-1.49364	0.004	0.304	1.04377e-20	c52	EEF1B2
6.15791e-25	-3.40045	0.118	0.399	1.21526e-20	c52	RPS19
9.74568e-25	0.644499	0.327	0.122	1.92331e-20	c52	HOPX
1.01813e-24	-2.58859	0.08	0.368	2.00928e-20	c52	RPL22
1.07965e-24	-3.47997	0.186	0.443	2.1307e-20	c52	RPS8
2.0427e-24	-2.15938	0.015	0.312	4.03127e-20	c52	CRIP1
2.084e-24	0.775604	0.278	0.099	4.11278e-20	c52	LGALS3BP
2.25549e-24	-3.00504	0.156	0.42	4.4512e-20	c52	RPLP2
2.3546e-24	-2.554	0.202	0.451	4.64679e-20	c52	RPL13
2.47076e-24	0.584199	0.825	0.454	4.87605e-20	c52	C5AR1
2.61543e-24	0.618265	0.51	0.219	5.16156e-20	c52	TREM1
3.45565e-24	-3.49528	0.114	0.389	6.81972e-20	c52	EEF1A1
5.49543e-24	0.515163	0.958	0.855	1.08452e-19	c52	LCP1
6.54476e-24	-1.86181	0.038	0.329	1.29161e-19	c52	SSR4
6.81543e-24	0.41879	0.179	0.045	1.34502e-19	c52	PTX3
6.825e-24	0.916861	0.281	0.107	1.34691e-19	c52	SMIM4
8.91865e-24	-1.68555	0.049	0.336	1.76009e-19	c52	RPL36AL
9.69511e-24	0.597455	0.24	0.075	1.91333e-19	c52	NXPE3
1.12159e-23	0.78324	0.43	0.194	2.21346e-19	c52	LAT2
1.18263e-23	-1.27906	0	0.284	2.33393e-19	c52	PSMG4
1.37346e-23	0.817388	0.262	0.094	2.71053e-19	c52	GYG1
2.22883e-23	0.679288	0.479	0.222	4.3986e-19	c52	GMIP
2.73024e-23	-1.30015	0.015	0.306	5.38812e-19	c52	EEF1D
3.00012e-23	-3.13202	0.217	0.45	5.92074e-19	c52	RPS14
4.65216e-23	0.680698	0.418	0.186	9.18103e-19	c52	NCOA4
6.53239e-23	0.690341	0.551	0.274	1.28917e-18	c52	RALB
7.10889e-23	-2.24433	0.114	0.382	1.40294e-18	c52	RPL36
7.9577e-23	0.669077	0.243	0.08	1.57045e-18	c52	FHL3
1.21427e-22	0.474844	0.262	0.085	2.39636e-18	c52	ENSBTAG00000045880
1.26474e-22	0.500949	0.137	0.031	2.49597e-18	c52	IL1RL1
1.45094e-22	-3.07499	0.129	0.388	2.86344e-18	c52	RPL14
2.41284e-22	-3.15571	0.152	0.401	4.76175e-18	c52	RPS5
3.50123e-22	-2.99734	0.202	0.434	6.90967e-18	c52	RPS27
4.05358e-22	-3.13121	0.011	0.283	7.99975e-18	c52	CD52
4.49554e-22	-1.21301	0.125	0.433	8.87195e-18	c52	PSMB9
5.74215e-22	-2.62483	0.133	0.386	1.13321e-17	c52	RPL9
6.20468e-22	-3.47266	0.129	0.382	1.22449e-17	c52	RPS18
6.63612e-22	0.548945	0.49	0.216	1.30964e-17	c52	CPD
6.68508e-22	0.689731	0.411	0.189	1.3193e-17	c52	HM13
8.75073e-22	0.562199	0.308	0.111	1.72696e-17	c52	KIAA0513
8.96548e-22	0.677967	0.616	0.349	1.76934e-17	c52	ACTN4
1.03828e-21	0.641348	0.757	0.499	2.04905e-17	c52	GNB2
1.12755e-21	0.91706	0.544	0.313	2.22522e-17	c52	CCND3
1.12919e-21	0.739859	0.452	0.23	2.22846e-17	c52	FBXO9
1.52583e-21	-1.91712	0.7	0.694	3.01122e-17	c52	ZC3H10
1.69857e-21	-1.59773	0.095	0.364	3.35212e-17	c52	NACA
1.7466e-21	0.723027	0.787	0.581	3.44691e-17	c52	ENSBTAG00000020684
1.78078e-21	0.519281	0.954	0.755	3.51437e-17	c52	CYSTM1
2.20643e-21	-2.85253	0.008	0.27	4.3544e-17	c52	UBD
2.5447e-21	0.606428	0.129	0.029	5.02196e-17	c52	ZDHHC2
2.75759e-21	0.626025	0.217	0.07	5.44211e-17	c52	ABRAXAS2
2.82394e-21	-1.23591	0.087	0.367	5.57305e-17	c52	EEF2
3.0034e-21	-3.39618	0.202	0.427	5.92721e-17	c52	RPL10
3.22785e-21	0.692486	0.65	0.402	6.37016e-17	c52	CNN2
3.86782e-21	0.676175	0.357	0.153	7.63314e-17	c52	SIPA1
3.97022e-21	0.715417	0.297	0.109	7.83523e-17	c52	DCBLD1
4.06815e-21	-2.29267	0.346	0.513	8.02849e-17	c52	MT-ND2
4.08064e-21	0.6954	0.354	0.152	8.05314e-17	c52	ARRB2
4.54844e-21	-1.17472	0.091	0.384	8.97636e-17	c52	NCL
5.39705e-21	0.51281	0.871	0.535	1.06511e-16	c52	VNN2
5.48324e-21	0.572443	0.281	0.104	1.08212e-16	c52	FRY
8.8625e-21	-1.98504	0.221	0.44	1.74901e-16	c52	RPS21
1.1448e-20	0.699831	0.251	0.092	2.25927e-16	c52	NCF2
1.1582e-20	-3.2957	0.148	0.385	2.28571e-16	c52	RPLP0
1.3229e-20	-1.05604	0.015	0.272	2.61075e-16	c52	ENSBTAG00000023792
1.3522e-20	-1.15817	0.019	0.277	2.66856e-16	c52	DEK
1.50503e-20	0.532927	0.817	0.47	2.97018e-16	c52	NCF1
1.54046e-20	0.570488	0.205	0.065	3.04009e-16	c52	ENSBTAG00000054259
1.59067e-20	0.872434	0.57	0.345	3.13918e-16	c52	RNF10
1.62086e-20	-1.21024	0.023	0.279	3.19876e-16	c52	RPL4
1.75607e-20	0.784397	0.669	0.469	3.4656e-16	c52	ARPC5
1.97167e-20	-1.15651	0.008	0.262	3.8911e-16	c52	ENSBTAG00000011511
1.98431e-20	0.488856	0.327	0.124	3.91604e-16	c52	DHX34
2.48231e-20	0.772202	0.49	0.268	4.89884e-16	c52	MAP2K2
3.20004e-20	0.617064	0.958	0.837	6.31528e-16	c52	TMSB4X
3.53814e-20	0.647615	0.783	0.578	6.98253e-16	c52	UBL5
4.26698e-20	-3.03909	0.186	0.406	8.42088e-16	c52	RPL8
4.87417e-20	0.567282	0.308	0.114	9.61918e-16	c52	FCAR
5.51614e-20	-2.16115	0.133	0.373	1.08861e-15	c52	RPL23A
6.86504e-20	-1.70978	0.103	0.355	1.35481e-15	c52	EEF1G
6.95572e-20	-3.39169	0.3	0.475	1.37271e-15	c52	RPS12
8.3237e-20	-2.55424	0.137	0.371	1.64268e-15	c52	RPL12
8.94157e-20	0.647768	0.342	0.145	1.76462e-15	c52	MAEA
8.97158e-20	0.564996	0.27	0.101	1.77054e-15	c52	ORAI1
9.4487e-20	-1.6105	0.008	0.254	1.8647e-15	c52	SAMHD1
1.03264e-19	-2.63305	0.152	0.381	2.03792e-15	c52	RPL6
1.2004e-19	0.536711	0.981	0.945	2.369e-15	c52	TMSB10
1.39882e-19	0.673394	0.228	0.081	2.76057e-15	c52	TOR4A
1.47247e-19	0.470921	0.798	0.446	2.90593e-15	c52	SKAP2
1.54992e-19	0.5922	0.418	0.183	3.05876e-15	c52	SESN2
1.59221e-19	0.860739	0.608	0.411	3.14222e-15	c52	CAP1
1.64117e-19	0.76327	0.452	0.228	3.23885e-15	c52	DNM2
1.65571e-19	-3.19211	0.217	0.42	3.26755e-15	c52	RPL27A
1.89024e-19	-1.19448	0.042	0.297	3.73039e-15	c52	PPIA
1.89682e-19	0.688284	0.24	0.086	3.74337e-15	c52	MINDY2
2.16434e-19	0.281831	0.483	0.207	4.27132e-15	c52	LST1
2.20087e-19	-2.47975	0.304	0.487	4.34341e-15	c52	RPL18
2.58252e-19	-1.10332	0.004	0.247	5.09661e-15	c52	EPSTI1
3.89855e-19	2.16899	0.224	0.082	7.6938e-15	c52	RETN
4.82934e-19	-1.2186	0.049	0.296	9.53071e-15	c52	RPL36A
5.17978e-19	-0.905203	0.004	0.241	1.02223e-14	c52	ENSBTAG00000016347
5.73408e-19	-1.1738	0.019	0.264	1.13162e-14	c52	DOCK10
5.93819e-19	-2.64597	0.183	0.398	1.1719e-14	c52	RPS6
6.55201e-19	0.474834	0.867	0.573	1.29304e-14	c52	SARS1
6.71153e-19	0.724184	0.658	0.433	1.32452e-14	c52	LSP1
7.09899e-19	-2.76525	0.194	0.403	1.40099e-14	c52	RPS25
7.47768e-19	-2.31129	0.354	0.502	1.47572e-14	c52	RPS10
8.23538e-19	-0.993741	0.004	0.24	1.62525e-14	c52	PEBP1
8.94444e-19	-1.04085	0.03	0.276	1.76518e-14	c52	APRT
9.52909e-19	-1.08296	0.065	0.331	1.88057e-14	c52	ENSBTAG00000009664
1.29426e-18	-1.18338	0.004	0.239	2.55421e-14	c52	AHNAK
1.36673e-18	0.64544	0.707	0.477	2.69725e-14	c52	GNAI2
1.62034e-18	-1.56463	0.118	0.356	3.19774e-14	c52	RPS17
1.99561e-18	0.622703	0.46	0.223	3.93834e-14	c52	MAX
2.05653e-18	0.455943	0.163	0.048	4.05857e-14	c52	CLEC4E
2.13938e-18	1.01085	0.369	0.178	4.22206e-14	c52	TPM4
2.17721e-18	-2.67638	0.167	0.38	4.29672e-14	c52	RPL18A
3.50548e-18	0.697693	0.38	0.18	6.91807e-14	c52	STK40
4.09906e-18	0.773437	0.624	0.405	8.0895e-14	c52	FXYD5
4.37635e-18	-1.36895	0.129	0.366	8.63673e-14	c52	UQCRH
4.56345e-18	-1.61408	0.133	0.395	9.00597e-14	c52	BACH2
5.09341e-18	-2.80506	0.194	0.394	1.00518e-13	c52	RPS29
5.24067e-18	-0.963374	0.015	0.249	1.03425e-13	c52	DDX21
5.43388e-18	0.609421	0.228	0.078	1.07238e-13	c52	PTPRR
5.48618e-18	-2.72738	0.163	0.372	1.0827e-13	c52	RPS13
5.60456e-18	0.569228	0.559	0.314	1.10606e-13	c52	ABTB1
5.81513e-18	-1.44577	0.308	0.49	1.14762e-13	c52	RPL38
6.03127e-18	-2.4068	0.004	0.23	1.19027e-13	c52	BLA-DQB
6.31252e-18	-1.42362	0.008	0.237	1.24578e-13	c52	RALGPS2
6.6634e-18	-3.14893	0.004	0.229	1.31502e-13	c52	CD74
7.08328e-18	-3.01235	0.004	0.229	1.39788e-13	c52	ENSBTAG00000013919
8.84899e-18	0.529234	0.224	0.078	1.74635e-13	c52	IL18RAP
1.0447e-17	0.569465	0.498	0.268	2.06171e-13	c52	MYO1F
1.07594e-17	0.911117	0.338	0.164	2.12337e-13	c52	FBXW2
1.12571e-17	-1.03151	0.046	0.28	2.22159e-13	c52	ATP5MC2
1.15724e-17	0.436105	0.183	0.058	2.2838e-13	c52	NECTIN2
1.2563e-17	0.706895	0.643	0.362	2.47931e-13	c52	PLIN2
1.48819e-17	-1.05354	0.015	0.243	2.93695e-13	c52	PIP4K2A
1.75904e-17	-1.78301	0.46	0.55	3.47146e-13	c52	RPL19
1.83286e-17	0.592602	0.707	0.475	3.61714e-13	c52	PPP2R5A
2.01605e-17	-1.01989	0.046	0.279	3.97867e-13	c52	SERBP1
2.26128e-17	-2.00501	0.464	0.559	4.46264e-13	c52	RPL23
2.39818e-17	0.7774	0.46	0.259	4.73281e-13	c52	RTN3
2.45871e-17	-2.79967	0.236	0.415	4.85226e-13	c52	RPS27A
2.50021e-17	0.642761	0.464	0.252	4.93417e-13	c52	CHMP2A
2.54667e-17	0.583981	0.281	0.117	5.02586e-13	c52	TNFAIP8L2
3.22808e-17	-1.22623	0.076	0.311	6.37062e-13	c52	CALR
3.26842e-17	0.656204	0.262	0.108	6.45023e-13	c52	TPMT
3.7089e-17	0.671136	0.452	0.237	7.31952e-13	c52	GSN
3.80962e-17	0.469997	0.738	0.463	7.51828e-13	c52	PGAM1
3.88683e-17	0.477919	0.327	0.137	7.67066e-13	c52	ARG2
4.59986e-17	0.458133	0.802	0.583	9.07782e-13	c52	GABARAPL2
5.05317e-17	-2.14915	0.16	0.368	9.97243e-13	c52	RPS4X
5.56737e-17	-1.28785	0.015	0.237	1.09872e-12	c52	ETS1
5.81517e-17	-1.00643	0.072	0.313	1.14762e-12	c52	SET
6.05454e-17	-0.961637	0.015	0.24	1.19486e-12	c52	SP110
6.54312e-17	0.514312	0.373	0.171	1.29129e-12	c52	SLC11A1
6.86351e-17	-2.55009	0.27	0.432	1.35451e-12	c52	RPL34
7.11516e-17	0.51317	0.285	0.118	1.40418e-12	c52	PDK3
7.29744e-17	0.565776	0.833	0.646	1.44015e-12	c52	CYBA
8.76915e-17	0.69587	0.365	0.183	1.73059e-12	c52	RNPEPL1
8.81034e-17	-1.37922	0.103	0.327	1.73872e-12	c52	PPIB
9.27787e-17	0.626453	0.35	0.158	1.83099e-12	c52	FGD3
1.11427e-16	0.536186	0.913	0.583	2.19901e-12	c52	PLAUR
1.16588e-16	0.362197	0.141	0.04	2.30086e-12	c52	ALDH3B1
1.29552e-16	0.568296	0.262	0.104	2.55671e-12	c52	TMEM120A
1.32609e-16	-0.910591	0.042	0.262	2.61704e-12	c52	EIF3M
1.39515e-16	0.406504	0.605	0.326	2.75333e-12	c52	CLEC12A
1.45122e-16	0.845073	0.574	0.392	2.86397e-12	c52	SEC62
1.53392e-16	0.427564	0.814	0.557	3.02719e-12	c52	VASP
1.61729e-16	0.463926	0.456	0.219	3.19172e-12	c52	DEDD2
1.79864e-16	-2.00931	0.213	0.398	3.54961e-12	c52	RPL24
1.82065e-16	0.6626	0.635	0.415	3.59305e-12	c52	CD37
2.04487e-16	-2.12517	0.194	0.384	4.03554e-12	c52	RACK1
2.09243e-16	0.434569	0.171	0.055	4.1294e-12	c52	UNC13D
2.12468e-16	-1.11242	0.011	0.226	4.19306e-12	c52	PRDX1
2.2035e-16	0.423478	0.502	0.245	4.3486e-12	c52	IGSF6
[truncated: 122,599 more rows]

## Sheet: Legend
Supplementary Table 1: Detailed list of genes differentially expressed in each cluster relative to all other cells. Column ‘pct.1’ denotes the percent of cells expressing the gene in a specified cluster, while ‘pct.2’ denotes the percent of cells expressing the gene in the rest of the dataset
